# Supplementary material for: [Al(H2O)6][Cr(OH)6Mo6O18]·10H2O
Source: Acta Crystallogr Sect E Struct Rep Online. 2011 Jan 12;67(Pt 2):i8. doi: 10.1107/S1600536810053936 (PMC3051549; doi:10.1107/S1600536810053936)
Supplement: Supplementary file 1 [file e-67-000i8-sup1.cif]

##############################################################################
###                                                                        ###
###        Electronic paper (Acta Crystallographica Section E)             ###
###                                                                        ###
##############################################################################
#                                                                            #
# This CIF contains the data in a paper accepted for publication in Acta     #
# Crystallographica Section E. It conforms to the requirements of Notes      #
# for Authors for Section E, and has been peer reviewed under the auspices   #
# of the IUCr Commission on Journals.                                        #
#                                                                            #
# Full details of the Crystallographic Information File format               #
# are given in the paper "The Crystallographic Information File (CIF):       #
# a New Standard Archive File for Crystallography" by S. R. Hall, F. H.      #
# Allen and I. D. Brown [Acta Cryst. (1991), A47, 655-685].                  #
#                                                                            #
# The current version of the core CIF dictionary is obtainable from          #
# ftp://ftp.iucr.org/pub/cif_core.dic. The current version number is 2.4.    #
#                                                                            #
# Software is freely available for graphical display of the structure(s) in  #
# this CIF.  For information consult the CIF home page http://www.iucr.org/  #
# cif/home.html                                                              #
#                                                                            #
# This file may be used for bona fide research purposes within the           #
# scientific community so long as proper attribution is given to the journal # 
# article from which it was obtained.                                        #
#                                                                            #
##############################################################################
                                             
data_global
_audit_creation_method     'SHELXL-97'
_journal_data_validation_number     ?
_journal_date_recd_electronic     2010-11-29
_journal_date_accepted     2010-12-23
_journal_name_full     'Acta Crystallographica, Section E'
_journal_year     2011
_journal_volume     67
_journal_issue      2
_journal_page_first     i8
_journal_page_last     i8
_journal_paper_category     QI
_journal_coeditor_code     WM2434
_publ_contact_author_name     'Prof. Li-Xin Wu'
_publ_contact_author_address
;
State Key Laboratory of Supramolecular Structure and Materials,
College of Chemistry,
Jilin University
Changchun 130012
People's Republic of China
;
_publ_contact_author_email     wulx@jlu.edu.cn
_publ_contact_author_fax     '(86)431 85193 421'
_publ_contact_author_phone     '(86)431 85168 481'
_publ_section_title
;
[Al(H~2~O)~6~][Cr(OH)~6~Mo~6~O~18~].10H~2~O
;
loop_
    _publ_author_name
    _publ_author_footnote
    _publ_author_address
    'Bao Li' .
;
State Key Laboratory of Supramolecular Structure and Materials,
College of Chemistry,
Jilin University
Changchun 130012
People's Republic of China
;
    'Ling Ye' .
;
State Key Laboratory of Supramolecular Structure and Materials,
College of Chemistry,
Jilin University
Changchun 130012
People's Republic of China
;
    'Li-Xin Wu' .
;
State Key Laboratory of Supramolecular Structure and Materials,
College of Chemistry,
Jilin University
Changchun 130012
People's Republic of China
;
data_I
_chemical_name_systematic
;
hexaaquaaluminium hexahydroxidooctadecaoxidomolybdochromate(III) decahydrate,
;
_chemical_name_common     ?
_chemical_formula_moiety     'Al H12 O6 3+, Cr H6 Mo6 O24 3-, 10(H2 O) '
_chemical_formula_sum     'Al Cr H38 Mo6 O40'
_chemical_formula_structural     '[Al(H2 O)6] [Cr (O H)6 Mo6 O18] 10(H2 O)'
_chemical_formula_iupac     '[Al(H2 O)6] [Cr (O H)6 Mo6 O18], 10H2 O'
_chemical_formula_weight     1332.92
_chemical_melting_point     ?
_symmetry_cell_setting     triclinic
_symmetry_space_group_name_H-M     'P -1'
_symmetry_space_group_name_HALL     '-P 1'
loop_
    _symmetry_equiv_pos_as_xyz
    'x, y, z'
    '-x, -y, -z'
_cell_length_a     6.809(5)
_cell_length_b     11.267(7)
_cell_length_c     11.596(9)
_cell_angle_alpha     101.26(3)
_cell_angle_beta     97.02(3)
_cell_angle_gamma     101.81(3)
_cell_volume     841.7(10)
_cell_formula_units_Z     1
_cell_measurement_reflns_used     7543
_cell_measurement_theta_min     3.24
_cell_measurement_theta_max     27.06
_cell_measurement_temperature     290(2)
_exptl_crystal_description     block
_exptl_crystal_colour     colorless
_exptl_crystal_size_max     0.12
_exptl_crystal_size_mid     0.12
_exptl_crystal_size_min     0.11
_exptl_crystal_density_diffrn     2.630
_exptl_crystal_density_meas     ?
_exptl_crystal_density_method     'not measured'
_exptl_crystal_F_000     647
_exptl_absorpt_coefficient_mu     2.629
_exptl_absorpt_correction_type     multi-scan
_exptl_absorpt_process_details     '(ABSCOR; Higashi, 1995)'
_exptl_absorpt_correction_T_min     0.7449
_exptl_absorpt_correction_T_max     0.7698
_exptl_special_details
;
(See detailed section in the paper)
;
_diffrn_ambient_temperature     290(2)
_diffrn_radiation_type     MoK\a
_diffrn_radiation_wavelength     0.71073
_diffrn_radiation_source     'fine-focus sealed tube'
_diffrn_radiation_monochromator     graphite
_diffrn_measurement_device_type     'Rigaku R-AXIS RAPID'
_diffrn_measurement_method     \w
_diffrn_detector_area_resol_mean     ?
_diffrn_reflns_number     8257
_diffrn_reflns_av_R_equivalents     0.0368
_diffrn_reflns_av_sigmaI/netI     0.0510
_diffrn_reflns_theta_min     3.23
_diffrn_reflns_theta_max     27.48
_diffrn_reflns_theta_full     27.48
_diffrn_measured_fraction_theta_max     0.983
_diffrn_measured_fraction_theta_full     0.983
_diffrn_reflns_limit_h_min     -7
_diffrn_reflns_limit_h_max     8
_diffrn_reflns_limit_k_min     -14
_diffrn_reflns_limit_k_max     14
_diffrn_reflns_limit_l_min     -15
_diffrn_reflns_limit_l_max     15
_diffrn_standards_number     0
_diffrn_standards_interval_count     .
_diffrn_standards_interval_time     .
_diffrn_standards_decay_%     ?
_refine_special_details
;
Refinement of <i>F</i>^2^ against ALL reflections. The weighted <i>R</i>-factor
<i>wR</i> and goodness of fit <i>S</i> are based on <i>F</i>^2^, conventional
<i>R</i>-factors <i>R</i> are based on <i>F</i>, with <i>F</i> set to zero for
negative <i>F</i>^2^. The threshold expression of <i>F</i>^2^ >
\s(<i>F</i>^2^) is used only for calculating <i>R</i>-factors(gt) <i>etc</i>.
and is not relevant to the choice of reflections for refinement.
<i>R</i>-factors based on <i>F</i>^2^ are statistically about twice as large
as those based on <i>F</i>, and <i>R</i>- factors based on ALL data will be
even larger.
;
_reflns_number_total     3801
_reflns_number_gt     3346
_reflns_threshold_expression     I>2\s(I)
_refine_ls_structure_factor_coef     Fsqd
_refine_ls_matrix_type     full
_refine_ls_R_factor_all     0.0391
_refine_ls_R_factor_gt     0.0334
_refine_ls_wR_factor_gt     0.0900
_refine_ls_wR_factor_ref     0.0929
_refine_ls_goodness_of_fit_ref     1.104
_refine_ls_restrained_S_all     1.119
_refine_ls_number_reflns     3801
_refine_ls_number_parameters     217
_refine_ls_number_restraints     24
_refine_ls_hydrogen_treatment     constr
_refine_ls_weighting_scheme     calc
_refine_ls_weighting_details
         'calc w=1/[\s^2^(Fo^2^)+(0.0331P)^2^+2.7190P] where P=(Fo^2^+2Fc^2^)/3'
_atom_sites_solution_hydrogens     geom
_atom_sites_solution_primary     direct
_atom_sites_solution_secondary     difmap
_refine_ls_shift/su_max     0.009
_refine_ls_shift/su_mean     0.001
_refine_diff_density_max     0.887
_refine_diff_density_min     -0.856
_refine_ls_extinction_method     none
_refine_ls_extinction_coef     ?
loop_
    _atom_type_symbol
    _atom_type_description
    _atom_type_scat_dispersion_real
    _atom_type_scat_dispersion_imag
    _atom_type_scat_source
    'Al' 'Al' 0.0645 0.0514
                         'International Tables Vol C Tables 4.2.6.8 and 6.1.1.4'
    'Cr' 'Cr' 0.3209 0.6236
                         'International Tables Vol C Tables 4.2.6.8 and 6.1.1.4'
    'H' 'H' 0.0000 0.0000
                         'International Tables Vol C Tables 4.2.6.8 and 6.1.1.4'
    'Mo' 'Mo' -1.6832 0.6857
                         'International Tables Vol C Tables 4.2.6.8 and 6.1.1.4'
    'O' 'O' 0.0106 0.0060
                         'International Tables Vol C Tables 4.2.6.8 and 6.1.1.4'
_computing_data_collection     'RAPID-AUTO (Rigaku, 1998)'
_computing_cell_refinement     'RAPID-AUTO (Rigaku, 1998)'
_computing_data_reduction     'CrystalStructure (Rigaku/MSC, 2002)'
_computing_structure_solution     'SHELXS97 (Sheldrick, 2008)'
_computing_structure_refinement     'SHELXL97 (Sheldrick, 2008)'
_computing_molecular_graphics     'PLATON (Spek, 2009)'
_computing_publication_material     'SHELXL97 (Sheldrick, 2008)'
loop_
    _atom_site_type_symbol
    _atom_site_label
    _atom_site_fract_x
    _atom_site_fract_y
    _atom_site_fract_z
    _atom_site_U_iso_or_equiv
    _atom_site_adp_type
    _atom_site_calc_flag
    _atom_site_refinement_flags
    _atom_site_occupancy
    _atom_site_disorder_assembly
    _atom_site_disorder_group
    Al Al1 0.0000 0.5000 0.5000 0.0162(4) Uani d S 1 . .
    Cr Cr1 0.0000 0.0000 0.0000 0.01424(19) Uani d S 1 . .
    Mo Mo1 0.37029(5) 0.16663(3) -0.10502(3) 0.01629(11) Uani d . 1 . .
    Mo Mo2 0.33617(6) 0.24360(3) 0.17992(3) 0.01870(11) Uani d . 1 . .
    Mo Mo3 -0.02648(6) 0.07285(3) 0.29050(3) 0.01802(11) Uani d . 1 . .
    O OH1 0.2099(4) -0.0332(3) -0.0983(3) 0.0156(6) Uani d D 1 . .
    H H1 0.2955 -0.0782 -0.0941 0.023 Uiso d RD 1 . .
    O OB1 0.1450(5) 0.1055(3) -0.2357(3) 0.0203(6) Uani d . 1 . .
    O OT1 0.5602(5) 0.1125(3) -0.1683(3) 0.0251(7) Uani d . 1 . .
    O OT2 0.4158(5) 0.3199(3) -0.1095(3) 0.0287(8) Uani d . 1 . .
    O OH2 0.1174(4) 0.1756(3) 0.0024(3) 0.0159(6) Uani d D 1 . .
    H H2 0.0530 0.2258 -0.0217 0.024 Uiso d RD 1 . .
    O OB2 0.4843(5) 0.1784(3) 0.0594(3) 0.0209(6) Uani d . 1 . .
    O OT3 0.3656(6) 0.3945(3) 0.1671(3) 0.0321(8) Uani d . 1 . .
    O OT4 0.5053(6) 0.2483(4) 0.3027(3) 0.0365(9) Uani d . 1 . .
    O OB3 0.0878(5) 0.2295(3) 0.2494(3) 0.0202(6) Uani d . 1 . .
    O OH3 0.1830(5) 0.0372(3) 0.1527(3) 0.0166(6) Uani d D 1 . .
    H H3 0.2705 -0.0068 0.1480 0.025 Uiso d RD 1 . .
    O OT5 0.1586(6) 0.0662(3) 0.3999(3) 0.0315(8) Uani d . 1 . .
    O OT6 -0.2117(6) 0.1163(4) 0.3617(3) 0.0334(8) Uani d . 1 . .
    O OW1 0.1050(5) 0.3690(3) 0.5388(3) 0.0242(7) Uani d . 1 . .
    H H4 0.2073 0.3992 0.5942 0.036 Uiso d R 1 . .
    H H5 0.0411 0.3152 0.5715 0.036 Uiso d R 1 . .
    O OW2 0.0105(5) 0.5686(3) 0.6627(3) 0.0234(7) Uani d D 1 . .
    H H6 -0.0143 0.6394 0.6869 0.035 Uiso d RD 1 . .
    H H7 0.0689 0.5534 0.7255 0.035 Uiso d RD 1 . .
    O OW3 0.2655(5) 0.5935(3) 0.5085(3) 0.0254(7) Uani d D 1 . .
    H H8 0.3070 0.6445 0.5758 0.038 Uiso d RD 1 . .
    H H9 0.3240 0.6029 0.4491 0.038 Uiso d RD 1 . .
    O OW4 0.9017(6) 0.2342(3) 0.6599(4) 0.0379(9) Uani d D 1 . .
    H H10 0.9862 0.2141 0.7084 0.057 Uiso d RD 1 . .
    H H11 0.8043 0.2487 0.6955 0.057 Uiso d RD 1 . .
    O OW5 0.0885(6) 0.6667(3) 0.0685(4) 0.0361(9) Uani d D 1 . .
    H H12 0.1879 0.7302 0.0967 0.054 Uiso d RD 1 . .
    H H13 0.1180 0.6225 0.0079 0.054 Uiso d RD 1 . .
    O OW6 0.1882(6) 0.5186(4) 0.8662(4) 0.0378(9) Uani d D 1 . .
    H H14 0.1337 0.4753 0.9112 0.057 Uiso d RD 1 . .
    H H15 0.3078 0.5567 0.9018 0.057 Uiso d RD 1 . .
    O OW7 0.4894(4) 0.3814(3) 0.6484(3) 0.0359(9) Uani d D 1 . .
    H H16 0.5251 0.4239 0.7199 0.054 Uiso d RD 1 . .
    H H17 0.4701 0.3052 0.6506 0.054 Uiso d RD 1 . .
    O OW8 0.4860(4) 0.1318(3) 0.5850(3) 0.0407(9) Uani d D 1 . .
    H H18 0.4573 0.0970 0.6416 0.061 Uiso d RD 1 . .
    H H19 0.5475 0.0869 0.5416 0.061 Uiso d RD 1 . .
loop_
    _atom_site_aniso_label
    _atom_site_aniso_U_11
    _atom_site_aniso_U_22
    _atom_site_aniso_U_33
    _atom_site_aniso_U_12
    _atom_site_aniso_U_13
    _atom_site_aniso_U_23
    Al1 0.0168(9) 0.0139(8) 0.0166(9) 0.0037(6) 0.0007(7) 0.0011(7)
    Cr1 0.0137(5) 0.0128(4) 0.0148(4) 0.0034(3) 0.0000(4) 0.0008(3)
    Mo1 0.01433(19) 0.01556(18) 0.0194(2) 0.00386(13) 0.00296(14) 0.00448(14)
    Mo2 0.0168(2) 0.01554(18) 0.0188(2) 0.00120(13) -0.00073(14) -0.00287(14)
    Mo3 0.0201(2) 0.01879(19) 0.01451(19) 0.00612(14) 0.00132(14) 0.00159(14)
    OH1 0.0144(14) 0.0151(13) 0.0187(15) 0.0084(11) 0.0020(12) 0.0026(11)
    OB1 0.0223(16) 0.0205(14) 0.0188(16) 0.0051(12) 0.0015(13) 0.0073(12)
    OT1 0.0228(17) 0.0310(17) 0.0256(18) 0.0124(13) 0.0065(14) 0.0086(14)
    OT2 0.0266(19) 0.0228(16) 0.037(2) 0.0030(13) 0.0062(15) 0.0107(15)
    OH2 0.0146(14) 0.0126(13) 0.0205(15) 0.0038(11) 0.0020(12) 0.0040(11)
    OB2 0.0183(16) 0.0221(15) 0.0199(16) 0.0041(12) 0.0001(13) 0.0017(12)
    OT3 0.036(2) 0.0178(15) 0.038(2) 0.0020(14) 0.0096(17) -0.0011(14)
    OT4 0.030(2) 0.043(2) 0.0262(19) 0.0073(16) -0.0073(16) -0.0069(16)
    OB3 0.0233(17) 0.0163(14) 0.0188(15) 0.0053(12) 0.0018(13) -0.0007(12)
    OH3 0.0175(15) 0.0166(13) 0.0149(14) 0.0069(11) -0.0005(12) 0.0005(11)
    OT5 0.030(2) 0.0379(19) 0.0242(18) 0.0091(15) -0.0051(15) 0.0070(15)
    OT6 0.036(2) 0.038(2) 0.032(2) 0.0184(16) 0.0136(17) 0.0051(16)
    OW1 0.0248(18) 0.0189(14) 0.0286(18) 0.0078(13) -0.0001(14) 0.0047(13)
    OW2 0.0310(19) 0.0222(15) 0.0169(15) 0.0106(13) 0.0017(13) 0.0008(12)
    OW3 0.0215(17) 0.0267(16) 0.0216(16) -0.0024(13) 0.0032(13) -0.0013(13)
    OW4 0.034(2) 0.0346(19) 0.050(2) 0.0118(16) -0.0007(18) 0.0218(18)
    OW5 0.035(2) 0.0285(18) 0.044(2) 0.0106(15) 0.0019(18) 0.0068(16)
    OW6 0.036(2) 0.044(2) 0.039(2) 0.0160(17) 0.0056(18) 0.0174(18)
    OW7 0.030(2) 0.048(2) 0.030(2) 0.0101(17) 0.0063(16) 0.0080(17)
    OW8 0.036(2) 0.048(2) 0.035(2) 0.0049(18) -0.0012(18) 0.0113(18)
_geom_special_details
;
All e.s.d.'s (except the e.s.d. in the dihedral angle between two l.s. planes)
are estimated using the full covariance matrix. The cell e.s.d.'s are taken
into account individually in the estimation of e.s.d.'s in distances, angles
and torsion angles; correlations between e.s.d.'s in cell parameters are only
used when they are defined by crystal symmetry. An approximate (isotropic)
treatment of cell e.s.d.'s is used for estimating e.s.d.'s involving l.s.
planes.
;
loop_
    _geom_bond_atom_site_label_1
    _geom_bond_atom_site_label_2
    _geom_bond_site_symmetry_2
    _geom_bond_distance
    _geom_bond_publ_flag
    Al1 OW1 2_566 1.872(3) ?
    Al1 OW1 . 1.872(3) ?
    Al1 OW3 2_566 1.877(3) ?
    Al1 OW3 . 1.877(3) ?
    Al1 OW2 . 1.881(3) ?
    Al1 OW2 2_566 1.881(3) ?
    Cr1 OH3 2 1.954(3) ?
    Cr1 OH3 . 1.954(3) ?
    Cr1 OH2 . 1.970(3) ?
    Cr1 OH2 2 1.970(3) ?
    Cr1 OH1 2 1.983(3) ?
    Cr1 OH1 . 1.983(3) ?
    Mo1 OT2 . 1.703(3) ?
    Mo1 OT1 . 1.721(3) ?
    Mo1 OB1 . 1.927(3) ?
    Mo1 OB2 . 1.937(4) ?
    Mo1 OH2 . 2.252(3) ?
    Mo1 OH1 . 2.314(3) ?
    Mo2 OT4 . 1.703(4) ?
    Mo2 OT3 . 1.709(4) ?
    Mo2 OB2 . 1.939(3) ?
    Mo2 OB3 . 1.951(3) ?
    Mo2 OH2 . 2.283(3) ?
    Mo2 OH3 . 2.288(3) ?
    Mo3 OT6 . 1.691(4) ?
    Mo3 OT5 . 1.699(4) ?
    Mo3 OB1 2 1.951(3) ?
    Mo3 OB3 . 1.951(3) ?
    Mo3 OH3 . 2.300(3) ?
    Mo3 OH1 2 2.330(3) ?
    OH1 Mo3 2 2.330(3) ?
    OH1 H1 . 0.8500 ?
    OB1 Mo3 2 1.951(3) ?
    OH2 H2 . 0.8499 ?
    OH3 H3 . 0.8501 ?
    OW1 H4 . 0.8500 ?
    OW1 H5 . 0.8500 ?
    OW2 H6 . 0.8501 ?
    OW2 H7 . 0.8499 ?
    OW3 H8 . 0.8500 ?
    OW3 H9 . 0.8500 ?
    OW4 H10 . 0.8500 ?
    OW4 H11 . 0.8500 ?
    OW5 H12 . 0.8559 ?
    OW5 H13 . 0.8496 ?
    OW6 H14 . 0.8500 ?
    OW6 H15 . 0.8500 ?
    OW7 H16 . 0.8509 ?
    OW7 H17 . 0.8480 ?
    OW8 H18 . 0.8499 ?
    OW8 H19 . 0.8500 ?
loop_
    _geom_angle_atom_site_label_1
    _geom_angle_atom_site_label_2
    _geom_angle_atom_site_label_3
    _geom_angle_site_symmetry_1
    _geom_angle_site_symmetry_3
    _geom_angle
    _geom_angle_publ_flag
    OW1 Al1 OW1 2_566 . 180.0000(10)
                                   ?
    OW1 Al1 OW3 2_566 2_566 89.98(16) ?
    OW1 Al1 OW3 . 2_566 90.02(16) ?
    OW1 Al1 OW3 2_566 . 90.02(16) ?
    OW1 Al1 OW3 . . 89.98(16) ?
    OW3 Al1 OW3 2_566 . 180.0(2) ?
    OW1 Al1 OW2 2_566 . 89.59(15) ?
    OW1 Al1 OW2 . . 90.41(15) ?
    OW3 Al1 OW2 2_566 . 90.13(15) ?
    OW3 Al1 OW2 . . 89.87(15) ?
    OW1 Al1 OW2 2_566 2_566 90.41(15) ?
    OW1 Al1 OW2 . 2_566 89.59(15) ?
    OW3 Al1 OW2 2_566 2_566 89.87(15) ?
    OW3 Al1 OW2 . 2_566 90.13(15) ?
    OW2 Al1 OW2 . 2_566 180.0000(10)
                                   ?
    OH3 Cr1 OH3 2 . 180.00(18) ?
    OH3 Cr1 OH2 2 . 96.53(13) ?
    OH3 Cr1 OH2 . . 83.47(13) ?
    OH3 Cr1 OH2 2 2 83.47(13) ?
    OH3 Cr1 OH2 . 2 96.53(13) ?
    OH2 Cr1 OH2 . 2 180.00(18) ?
    OH3 Cr1 OH1 2 2 94.97(14) ?
    OH3 Cr1 OH1 . 2 85.03(14) ?
    OH2 Cr1 OH1 . 2 95.90(12) ?
    OH2 Cr1 OH1 2 2 84.10(12) ?
    OH3 Cr1 OH1 2 . 85.03(14) ?
    OH3 Cr1 OH1 . . 94.97(14) ?
    OH2 Cr1 OH1 . . 84.10(12) ?
    OH2 Cr1 OH1 2 . 95.90(12) ?
    OH1 Cr1 OH1 2 . 180.00(15) ?
    OT2 Mo1 OT1 . . 104.94(17) ?
    OT2 Mo1 OB1 . . 97.87(16) ?
    OT1 Mo1 OB1 . . 101.08(16) ?
    OT2 Mo1 OB2 . . 100.85(16) ?
    OT1 Mo1 OB2 . . 96.87(16) ?
    OB1 Mo1 OB2 . . 149.69(14) ?
    OT2 Mo1 OH2 . . 94.45(14) ?
    OT1 Mo1 OH2 . . 159.55(14) ?
    OB1 Mo1 OH2 . . 82.26(14) ?
    OB2 Mo1 OH2 . . 72.74(13) ?
    OT2 Mo1 OH1 . . 162.67(14) ?
    OT1 Mo1 OH1 . . 90.85(14) ?
    OB1 Mo1 OH1 . . 71.64(12) ?
    OB2 Mo1 OH1 . . 83.95(13) ?
    OH2 Mo1 OH1 . . 70.89(11) ?
    OT4 Mo2 OT3 . . 105.5(2) ?
    OT4 Mo2 OB2 . . 98.10(17) ?
    OT3 Mo2 OB2 . . 101.59(16) ?
    OT4 Mo2 OB3 . . 99.29(18) ?
    OT3 Mo2 OB3 . . 97.85(16) ?
    OB2 Mo2 OB3 . . 149.30(13) ?
    OT4 Mo2 OH2 . . 162.45(15) ?
    OT3 Mo2 OH2 . . 90.88(16) ?
    OB2 Mo2 OH2 . . 72.01(13) ?
    OB3 Mo2 OH2 . . 84.24(13) ?
    OT4 Mo2 OH3 . . 94.98(16) ?
    OT3 Mo2 OH3 . . 158.26(16) ?
    OB2 Mo2 OH3 . . 82.20(13) ?
    OB3 Mo2 OH3 . . 71.27(12) ?
    OH2 Mo2 OH3 . . 69.73(11) ?
    OT6 Mo3 OT5 . . 105.4(2) ?
    OT6 Mo3 OB1 . 2 99.75(17) ?
    OT5 Mo3 OB1 . 2 97.91(16) ?
    OT6 Mo3 OB3 . . 99.14(17) ?
    OT5 Mo3 OB3 . . 102.04(17) ?
    OB1 Mo3 OB3 2 . 147.66(13) ?
    OT6 Mo3 OH3 . . 163.68(15) ?
    OT5 Mo3 OH3 . . 89.62(16) ?
    OB1 Mo3 OH3 2 . 84.03(12) ?
    OB3 Mo3 OH3 . . 71.00(12) ?
    OT6 Mo3 OH1 . 2 95.90(16) ?
    OT5 Mo3 OH1 . 2 157.46(14) ?
    OB1 Mo3 OH1 2 2 70.90(12) ?
    OB3 Mo3 OH1 . 2 81.26(13) ?
    OH3 Mo3 OH1 . 2 70.18(12) ?
    Cr1 OH1 Mo1 . . 101.22(12) ?
    Cr1 OH1 Mo3 . 2 101.37(13) ?
    Mo1 OH1 Mo3 . 2 92.79(11) ?
    Cr1 OH1 H1 . . 131.8 ?
    Mo1 OH1 H1 . . 110.7 ?
    Mo3 OH1 H1 2 . 111.9 ?
    Mo1 OB1 Mo3 . 2 120.22(16) ?
    Cr1 OH2 Mo1 . . 103.79(12) ?
    Cr1 OH2 Mo2 . . 103.22(13) ?
    Mo1 OH2 Mo2 . . 93.30(12) ?
    Cr1 OH2 H2 . . 125.8 ?
    Mo1 OH2 H2 . . 106.7 ?
    Mo2 OH2 H2 . . 118.4 ?
    Mo1 OB2 Mo2 . . 116.61(16) ?
    Mo2 OB3 Mo3 . . 118.42(15) ?
    Cr1 OH3 Mo2 . . 103.55(13) ?
    Cr1 OH3 Mo3 . . 103.34(14) ?
    Mo2 OH3 Mo3 . . 93.88(11) ?
    Cr1 OH3 H3 . . 110.0 ?
    Mo2 OH3 H3 . . 110.7 ?
    Mo3 OH3 H3 . . 131.6 ?
    Al1 OW1 H4 . . 108.5 ?
    Al1 OW1 H5 . . 122.9 ?
    H4 OW1 H5 . . 97.7 ?
    Al1 OW2 H6 . . 122.0 ?
    Al1 OW2 H7 . . 131.7 ?
    H6 OW2 H7 . . 103.9 ?
    Al1 OW3 H8 . . 111.0 ?
    Al1 OW3 H9 . . 125.4 ?
    H8 OW3 H9 . . 120.8 ?
    H10 OW4 H11 . . 107.7 ?
    H12 OW5 H13 . . 108.5 ?
    H14 OW6 H15 . . 107.7 ?
    H16 OW7 H17 . . 107.5 ?
    H18 OW8 H19 . . 107.7 ?
loop_
    _geom_hbond_atom_site_label_D
    _geom_hbond_atom_site_label_H
    _geom_hbond_atom_site_label_A
    _geom_hbond_site_symmetry_A
    _geom_hbond_distance_DH
    _geom_hbond_distance_HA
    _geom_hbond_distance_DA
    _geom_hbond_angle_DHA
    OH3 H3 OT1 2_655 0.85 1.85 2.681(4) 166.8
    OH1 H1 OB2 2_655 0.85 2.10 2.944(4) 172.4
    OH2 H2 OW5 2_565 0.85 1.82 2.665(5) 178.1
    OW3 H8 OT4 2_666 0.85 1.83 2.628(5) 156.2
    OW3 H9 OW7 2_666 0.85 1.81 2.632(5) 163.4
    OW1 H4 OW7 . 0.85 2.01 2.730(5) 142.1
    OW1 H5 OW4 1_455 0.85 1.74 2.577(5) 167.2
    OW2 H6 OB3 2_566 0.85 1.72 2.559(4) 170.5
    OW2 H7 OW6 . 0.85 1.88 2.728(5) 177.8
    OW4 H10 OB1 1_656 0.85 1.94 2.737(5) 155.5
    OW5 H12 OT1 2_665 0.86 2.15 3.002(6) 179.1
    OW5 H13 OW6 1_554 0.85 1.99 2.842(6) 179.8
    OW6 H14 OW5 2_566 0.85 2.04 2.800(6) 149.2
    OW6 H15 OT3 2_666 0.85 2.45 3.091(6) 133.0
    OW7 H16 OT3 2_666 0.85 2.13 2.878(5) 146.0
    OW7 H17 OW8 . 0.85 1.98 2.759(5) 151.6
    OW8 H18 OT1 1_556 0.85 2.19 2.902(5) 140.9
    OW8 H18 OT6 2_556 0.85 2.62 3.241(5) 130.7
    OW8 H19 OW8 2_656 0.85 2.56 3.283(6) 143.5
