# Supplementary material for: [Al(H2O)6][Cr(OH)6Mo6O18]·10H2O
Source: Acta Crystallogr Sect E Struct Rep Online. 2011 Jan 12;67(Pt 2):i8. doi: 10.1107/S1600536810053936 (PMC3051549; doi:10.1107/S1600536810053936)
Supplement: Supplementary file 2 [file e-67-000i8-Isup2.hkl]

# 
# h,k,l, Fc-squared, Fo-squared, sigma(Fo-squared) and status flag 
# 
data_I
_shelx_title ' shelxl in P-1' 
_shelx_refln_list_code          4 
_shelx_F_calc_maximum      257.63 
_exptl_crystal_F_000       647.00 
_reflns_d_resolution_high  0.7701 
 
loop_ 
 _symmetry_equiv_pos_as_xyz 
 'x, y, z' 
 '-x, -y, -z' 
 
_cell_length_a     6.8086 
_cell_length_b    11.2675 
_cell_length_c    11.5959 
_cell_angle_alpha 101.259 
_cell_angle_beta   97.024 
_cell_angle_gamma 101.806 
 
_shelx_F_squared_multiplier     1.000 
 
loop_ 
 _refln_index_h 
 _refln_index_k 
 _refln_index_l 
 _refln_F_squared_calc 
 _refln_F_squared_meas 
 _refln_F_squared_sigma 
 _refln_observed_status 
   4   0   0      241.00      253.19     15.68 o 
   5   0   0     1369.78     1314.22     48.88 o 
   6   0   0     5343.24     5260.39    183.74 o 
   7   0   0      652.13      657.79     39.40 o 
   8   0   0     1104.01     1167.07     60.29 o 
  -8   1   0      430.14      457.58     88.20 o 
  -7   1   0       18.20       13.57     15.27 o 
  -6   1   0     1964.28     1875.62     71.69 o 
  -5   1   0     1754.21     1721.51     61.82 o 
  -4   1   0     1428.14     1750.87    334.62 o 
  -3   1   0     6700.99     7443.00    454.08 o 
  -2   1   0     6267.70     7700.67    508.11 o 
  -1   1   0    25212.28    29832.05    883.65 o 
   1   1   0     4583.47     5165.16    131.30 o 
   2   1   0    25224.58    29713.95   1406.58 o 
   3   1   0      633.75     1064.10    121.88 o 
   4   1   0      202.74      401.57    104.19 o 
   5   1   0    16010.94    16324.64    653.43 o 
   6   1   0      233.81      266.78     25.68 o 
   7   1   0        3.93       23.93     22.59 o 
   8   1   0     2081.60     2012.15     94.54 o 
  -8   2   0      224.30      254.55     22.93 o 
  -7   2   0      499.25      425.13     44.45 o 
  -6   2   0        0.76        3.18     10.47 o 
  -5   2   0      111.66      142.24     12.40 o 
  -4   2   0    10456.99    11980.15    401.20 o 
  -3   2   0      348.26      369.87     61.79 o 
  -2   2   0       18.58        6.38      6.35 o 
  -1   2   0    42123.93    45942.53   1641.74 o 
   0   2   0     1132.28     1129.83     22.19 o 
   1   2   0     9050.08     9992.62    226.49 o 
   2   2   0     4079.61     3561.50    145.63 o 
   3   2   0      732.01     1331.42    417.98 o 
   4   2   0     9710.66    11690.96   1719.64 o 
   5   2   0    13605.28    14086.25    525.83 o 
   6   2   0        0.91       -1.95     16.22 o 
   7   2   0     4970.96     4832.66    181.73 o 
   8   2   0      340.66      341.69     66.88 o 
  -8   3   0      451.52      483.40     33.11 o 
  -7   3   0      158.90      148.36     18.42 o 
  -6   3   0     2035.93     2392.04    251.86 o 
  -5   3   0      487.62      524.90     21.72 o 
  -4   3   0      195.33      178.84     13.30 o 
  -3   3   0      587.16      593.18     19.52 o 
  -2   3   0     4411.57     3931.34    196.55 o 
  -1   3   0       76.28       75.30      7.52 o 
   0   3   0     2704.85     2855.59     46.22 o 
   1   3   0    18966.79    22210.96    619.49 o 
   2   3   0     1477.22     1517.09     72.69 o 
   3   3   0       43.18      108.96     48.95 o 
   4   3   0    11897.05    12748.84    747.51 o 
   5   3   0       97.30       66.63     44.83 o 
   6   3   0      400.14      394.21     26.25 o 
   7   3   0     3867.81     3775.65    151.03 o 
  -8   4   0      300.68      284.26     25.82 o 
  -7   4   0       91.51       69.97      8.61 o 
  -6   4   0      200.71      211.49     11.75 o 
  -5   4   0       86.60       95.93     12.49 o 
  -4   4   0     1578.45     1753.08     45.91 o 
  -3   4   0      360.45      381.71     12.77 o 
  -2   4   0      127.50      120.62     12.80 o 
  -1   4   0      169.06      150.50     19.94 o 
   0   4   0        1.59      570.54     26.01 o 
   1   4   0     5465.81     6682.30    279.51 o 
   2   4   0     3742.75     3606.73     82.94 o 
   3   4   0     8474.76     8534.48    264.98 o 
   4   4   0     2144.19     2333.97    129.88 o 
   5   4   0      144.73      211.59     22.05 o 
   6   4   0     5615.62     5657.97    250.06 o 
   7   4   0       22.85       30.19     14.41 o 
  -8   5   0       30.35       36.74     14.34 o 
  -7   5   0       55.66       25.33     25.10 o 
  -6   5   0     1389.98     1560.63     98.62 o 
  -5   5   0     2687.16     2693.08     87.47 o 
  -4   5   0      613.70      662.46     21.67 o 
  -3   5   0      731.28      802.23     17.10 o 
  -2   5   0     1028.74     1028.14     19.23 o 
  -1   5   0     2427.25     2354.09     40.13 o 
   0   5   0      775.06     1663.02     42.88 o 
   1   5   0     1468.98     1549.38     28.37 o 
   2   5   0      255.16      238.59     12.64 o 
   3   5   0     3339.40     3341.10     83.60 o 
   4   5   0     1635.09     1640.52     62.27 o 
   5   5   0      151.99      189.60     20.11 o 
   6   5   0     1069.49     1135.09     63.19 o 
   7   5   0     1350.39     1352.22     59.87 o 
  -8   6   0      262.71      293.73     32.21 o 
  -7   6   0      109.08      132.74     12.57 o 
  -6   6   0     1357.84     1389.31     41.68 o 
  -5   6   0      121.74      157.38     11.86 o 
  -4   6   0     2127.61     2032.45     51.54 o 
  -3   6   0      758.94      786.70     19.12 o 
  -2   6   0       32.23      222.79     10.45 o 
  -1   6   0      113.46      346.94     25.23 o 
   0   6   0     1464.37     1340.48     34.55 o 
   1   6   0     3112.17     3201.98     67.13 o 
   2   6   0       53.89       39.62      9.45 o 
   3   6   0      928.19      913.03     28.14 o 
   4   6   0      561.86      553.38     27.62 o 
   5   6   0     1634.77     1762.76     48.95 o 
   6   6   0      272.99      285.31     40.71 o 
  -8   7   0      962.99      994.62     50.82 o 
  -7   7   0     1422.18     1374.28     40.31 o 
  -6   7   0       16.57       26.29      7.52 o 
  -5   7   0      474.78      473.02     48.70 o 
  -4   7   0     2916.40     3034.25     65.04 o 
  -3   7   0      134.98      165.11     13.85 o 
  -2   7   0     1541.77     1438.43     28.54 o 
  -1   7   0     4746.73     4805.82    104.06 o 
   0   7   0     1438.70     1412.07     25.90 o 
   1   7   0     2731.72     2593.10     64.68 o 
   2   7   0      365.39      327.89     16.96 o 
   3   7   0      860.70      881.53     66.39 o 
   4   7   0      152.78      147.00     15.75 o 
   5   7   0       52.77       59.82      9.85 o 
   6   7   0      454.04      442.00     34.86 o 
  -8   8   0       41.65       36.62     14.09 o 
  -7   8   0      132.91      119.18     10.39 o 
  -6   8   0     2929.51     2967.75     95.60 o 
  -5   8   0     1703.89     1736.67     49.09 o 
  -4   8   0       41.53       61.19     10.36 o 
  -3   8   0     1233.51     1243.50     50.36 o 
  -2   8   0     2527.20     2531.80     48.82 o 
  -1   8   0      111.76      142.14      7.58 o 
   0   8   0      162.88      145.82     10.00 o 
   1   8   0     2055.00     2181.79     62.84 o 
   2   8   0       88.66       94.75     10.64 o 
   3   8   0      702.61      686.88     25.61 o 
   4   8   0       45.11       53.26     11.62 o 
   5   8   0      376.59      418.37     21.17 o 
  -7   9   0     2432.66     2389.42     86.88 o 
  -6   9   0       33.54       36.73     12.34 o 
  -5   9   0      933.51      984.99     46.52 o 
  -4   9   0     4468.78     4516.45    103.48 o 
  -3   9   0       51.29       66.05      5.50 o 
  -2   9   0      714.30      691.70     14.19 o 
  -1   9   0     1729.38     1757.41     33.78 o 
   0   9   0     1175.96     1185.55     25.64 o 
   1   9   0      233.20      227.14     22.58 o 
   2   9   0      138.31      126.42     10.21 o 
   3   9   0      684.59      663.66     27.87 o 
   4   9   0      628.66      632.47     32.23 o 
   5   9   0      170.37      189.92     19.52 o 
  -7  10   0     5207.00     5036.29    127.05 o 
  -6  10   0      152.57      166.38     21.21 o 
  -5  10   0     1641.06     1636.26     42.56 o 
  -4  10   0     3590.65     3627.58     85.91 o 
  -3  10   0     1177.00     1060.65     58.41 o 
  -2  10   0     1511.83     1420.90     47.77 o 
  -1  10   0      148.49      157.52      7.67 o 
   0  10   0     1214.20     1251.22     33.28 o 
   1  10   0     1449.13     1481.14     46.71 o 
   2  10   0        2.70       -1.18      6.54 o 
   3  10   0      298.56      257.05     16.45 o 
   4  10   0      182.71      214.29     17.49 o 
  -7  11   0      318.48      357.64     27.62 o 
  -6  11   0        4.94       27.14     23.75 o 
  -5  11   0     3939.46     4049.61    123.49 o 
  -4  11   0       22.56       19.40      6.86 o 
  -3  11   0      140.62       81.57     10.21 o 
  -2  11   0     6479.47     5898.01    196.19 o 
  -1  11   0      938.58      887.84     28.69 o 
   0  11   0       16.86       20.27      8.65 o 
   1  11   0     1969.90     1938.20    153.86 o 
   2  11   0      919.67      990.68     35.38 o 
   3  11   0       30.08       23.51     13.51 o 
  -6  12   0     1509.69     1489.21    110.49 o 
  -5  12   0     1179.27     1203.77     97.41 o 
  -4  12   0      116.96      141.37     21.56 o 
  -3  12   0     6187.75     6192.40    223.08 o 
  -2  12   0     2176.22     1584.92    255.58 o 
  -1  12   0       86.00      101.65      9.62 o 
   0  12   0     5761.30     5634.74    134.97 o 
   1  12   0       32.72       23.92     10.42 o 
   2  12   0       26.43       33.63      9.66 o 
  -5  13   0      380.56      418.70     67.36 o 
  -4  13   0      226.31      255.18     40.82 o 
  -3  13   0     4658.22     4715.25    163.16 o 
  -2  13   0      354.05      309.79     32.17 o 
  -1  13   0     1506.64     1403.09     66.68 o 
   0  13   0     1697.13     1544.94    110.49 o 
   1  13   0      543.45      605.28     62.03 o 
  -3  14   0      651.37      708.29     51.61 o 
  -2  14   0      186.13      190.07     22.89 o 
  -1  14   0     5648.62     5530.87    268.96 o 
   0 -14   1      812.64      786.52     50.88 o 
   1 -14   1     1314.18     1311.84     75.11 o 
   2 -14   1      423.82      407.07     68.33 o 
   3 -14   1      266.52      267.99     59.12 o 
   4 -14   1     2665.60     2913.00    149.26 o 
  -2 -13   1       42.86       45.92     12.64 o 
  -1 -13   1     1243.40     1165.19     40.27 o 
   0 -13   1      147.03      163.41     23.75 o 
   1 -13   1        0.81        6.78     24.23 o 
   2 -13   1     1145.75     1147.07     66.88 o 
   3 -13   1     2716.23     2318.57    385.99 o 
   4 -13   1       19.53       40.71     14.76 o 
   5 -13   1      110.39       61.55     57.91 o 
  -3 -12   1      138.83      120.20     32.71 o 
  -2 -12   1      310.29      298.58     21.33 o 
  -1 -12   1      356.37      375.36     17.65 o 
   0 -12   1       16.27       20.22     14.30 o 
   1 -12   1     1792.15     1721.24     84.73 o 
   2 -12   1       12.63       20.20      4.60 o 
   3 -12   1      170.58      156.60     12.15 o 
   4 -12   1     1860.28     1976.84     79.88 o 
   5 -12   1       52.35       37.95     15.56 o 
   6 -12   1      161.89       19.87     15.51 o 
  -4 -11   1      235.81      255.86     23.99 o 
  -3 -11   1      153.14      141.16     21.81 o 
  -2 -11   1      572.67      561.41     36.01 o 
  -1 -11   1      224.43      251.74     24.37 o 
   0 -11   1      333.86      359.98     32.23 o 
   1 -11   1      509.02      576.57     17.36 o 
   2 -11   1       82.99      120.06      7.56 o 
   3 -11   1      413.65      421.77     71.01 o 
   4 -11   1      143.35      162.79     19.18 o 
   5 -11   1      299.06      299.98     16.97 o 
   6 -11   1      798.54      786.74     31.70 o 
  -4 -10   1      547.45      541.95     26.75 o 
  -3 -10   1       63.64       59.16     16.75 o 
  -2 -10   1      584.47      619.81     26.80 o 
  -1 -10   1      853.37      826.16     22.24 o 
   0 -10   1      374.96      450.96     17.76 o 
   1 -10   1      123.92      142.59      8.81 o 
   2 -10   1        0.42        3.58      4.39 o 
   3 -10   1     1924.72     1943.83     47.70 o 
   4 -10   1      110.05      116.84     14.00 o 
   5 -10   1      565.21      559.53     29.31 o 
   6 -10   1     1126.95     1187.49     40.22 o 
   7 -10   1      143.85      122.61     25.68 o 
  -5  -9   1       48.60       40.70     12.61 o 
  -4  -9   1      310.00      326.07     20.77 o 
  -3  -9   1      911.89      853.41     31.23 o 
  -2  -9   1      930.65      952.15     42.32 o 
  -1  -9   1      217.88      419.74     25.25 o 
   0  -9   1        3.74        8.91      6.36 o 
   1  -9   1     1036.03     1034.44     23.32 o 
   2  -9   1      430.03      473.03     55.12 o 
   3  -9   1     1259.91     1221.83     26.52 o 
   4  -9   1      273.08      273.44     12.39 o 
   5  -9   1     1544.02     1639.55     50.30 o 
   6  -9   1       82.44       94.81     12.18 o 
   7  -9   1       83.49       29.72     35.38 o 
  -6  -8   1      264.20      245.93     25.37 o 
  -5  -8   1        0.83        2.37      7.22 o 
  -4  -8   1     3287.82     3316.33    151.93 o 
  -3  -8   1        3.50        2.94      6.06 o 
  -2  -8   1     1093.99     1051.85     34.25 o 
  -1  -8   1     1562.64     1440.28     41.69 o 
   0  -8   1     1922.65     2032.76     40.44 o 
   1  -8   1       90.57      124.44     18.47 o 
   2  -8   1       36.78       41.82      9.04 o 
   3  -8   1      938.46      964.70     24.17 o 
   4  -8   1      792.82     1181.97    101.77 o 
   5  -8   1      178.84      248.01     22.76 o 
   6  -8   1      247.07      225.88     22.53 o 
   7  -8   1      128.96       65.91     25.68 o 
   8  -8   1      665.57      679.53     59.85 o 
  -6  -7   1       62.17       26.64     18.39 o 
  -5  -7   1     3098.11     3289.12    188.76 o 
  -4  -7   1     2528.44     2554.80     82.43 o 
  -3  -7   1     3829.14     3600.62    100.91 o 
  -2  -7   1     6211.88     6336.51    144.04 o 
  -1  -7   1     2109.81     2035.38     40.10 o 
   0  -7   1      104.74      142.07      8.73 o 
   1  -7   1     7012.33     7392.65    275.66 o 
   2  -7   1        3.65       13.24      5.30 o 
   3  -7   1      171.08      186.66     12.38 o 
   4  -7   1      175.71      440.22     18.12 o 
   5  -7   1      353.06      370.76     15.27 o 
   6  -7   1      127.67      150.04     17.12 o 
   7  -7   1       20.89       20.35     22.78 o 
   8  -7   1      103.49      127.18     22.82 o 
  -6  -6   1       23.22       21.18     17.93 o 
  -5  -6   1     6852.17     7334.80    360.55 o 
  -4  -6   1      553.81      588.76     27.04 o 
  -3  -6   1       67.22       88.41     10.82 o 
  -2  -6   1    13834.41    13546.77    388.54 o 
  -1  -6   1     2359.41     2261.13     72.89 o 
   0  -6   1    18791.89    20721.80    581.12 o 
   1  -6   1     7020.19     7181.66    149.96 o 
   2  -6   1     3537.54     3526.96    104.01 o 
   3  -6   1     1440.15     2051.85     52.23 o 
   4  -6   1        2.33       33.34     20.26 o 
   5  -6   1     1013.38     1152.49     30.51 o 
   6  -6   1      140.11      218.36     12.44 o 
   7  -6   1      142.78      135.21     35.86 o 
   8  -6   1      163.80      209.91     33.44 o 
  -7  -5   1      520.20      532.24     47.08 o 
  -6  -5   1     7023.43     7457.68    362.97 o 
  -5  -5   1     1055.08     1275.44     63.24 o 
  -4  -5   1      366.38      384.78     27.14 o 
  -3  -5   1    12563.57    12685.05    525.08 o 
  -2  -5   1     2252.78     2226.19    100.72 o 
  -1  -5   1     1920.51     1965.09     42.52 o 
   0  -5   1    50135.00    57197.54   2298.73 o 
   1  -5   1     1176.04     1257.46     35.04 o 
   2  -5   1     2765.80     2549.06     52.11 o 
   3  -5   1     9742.72     9244.76    203.37 o 
   4  -5   1       19.04       15.26      7.42 o 
   5  -5   1     3012.16     3121.60    244.00 o 
   6  -5   1     2347.42     2313.62     64.71 o 
   7  -5   1      592.67      665.37     69.30 o 
   8  -5   1      222.71      289.09     29.56 o 
  -7  -4   1        0.43       16.97     17.45 o 
  -6  -4   1     2638.85     3769.59    541.55 o 
  -5  -4   1      807.97      901.09     29.40 o 
  -4  -4   1     7104.16     7330.03    271.87 o 
  -3  -4   1     6597.52     6394.41    191.12 o 
  -2  -4   1     1277.73     1359.86     67.15 o 
  -1  -4   1    34515.23    37641.59   1483.26 o 
   0  -4   1    11374.71    11645.26    267.80 o 
   1  -4   1     5477.49     5559.80    104.43 o 
   2  -4   1     2830.70     2214.82     39.46 o 
   3  -4   1      147.91      181.72      6.77 o 
   4  -4   1       85.65       91.04      7.71 o 
   5  -4   1     9909.44    10157.23    352.23 o 
   6  -4   1      206.25      257.33     48.95 o 
   7  -4   1        0.59       -4.42     10.09 o 
   8  -4   1     1283.53     1263.86     49.46 o 
  -7  -3   1     1462.89     1405.04     73.59 o 
  -6  -3   1        0.21        0.83      5.33 o 
  -5  -3   1      223.98      323.32     33.92 o 
  -4  -3   1     8940.28     9590.90    585.65 o 
  -3  -3   1      928.46     1021.51     24.17 o 
  -2  -3   1     1352.37     1168.32     28.12 o 
  -1  -3   1    58660.27    61113.70   2870.64 o 
   0  -3   1      609.04      662.00     19.49 o 
   1  -3   1    17460.04    18045.07    761.35 o 
   2  -3   1     8068.54     7802.86    152.08 o 
   3  -3   1       15.75       22.73      5.22 o 
   4  -3   1    14790.88    16773.59   1430.81 o 
   5  -3   1    17220.35     3570.57   8997.77 o 
   6  -3   1      291.12      305.79     54.28 o 
   7  -3   1     3466.40     3732.40    135.57 o 
   8  -3   1      231.57      237.09     26.40 o 
  -8  -2   1        0.17       -1.27     13.09 o 
  -7  -2   1        2.17        2.65     12.52 o 
  -6  -2   1     1090.19      839.39    204.75 o 
  -5  -2   1      989.41     1287.15    171.55 o 
  -4  -2   1      116.64      158.75     32.95 o 
  -3  -2   1    10424.96    10501.04    460.38 o 
  -2  -2   1       89.50       31.25      8.91 o 
  -1  -2   1       92.41      120.92     27.87 o 
   0  -2   1     1784.20     1772.98     42.88 o 
   1  -2   1    49984.59    51732.08   1946.00 o 
   2  -2   1     2499.86     2804.98     56.32 o 
   3  -2   1      161.63      145.49     18.36 o 
   4  -2   1    29656.99    27122.34   4221.69 o 
   5  -2   1      183.98      146.35     24.72 o 
   6  -2   1     1000.13     1065.66     62.51 o 
   7  -2   1     2390.15     2498.47    116.39 o 
   8  -2   1     1411.85     1356.48     68.65 o 
  -8  -1   1        1.74       -0.53     12.03 o 
  -7  -1   1      128.86      105.55     30.86 o 
  -6  -1   1      138.18      140.21     16.58 o 
  -5  -1   1      562.15      331.57    214.44 o 
  -4  -1   1      442.42      469.10     43.61 o 
  -3  -1   1     1212.29     1315.72     69.78 o 
  -2  -1   1     7483.89     7263.39    200.98 o 
  -1  -1   1     4236.07     4308.67    108.22 o 
   1  -1   1    17672.91    20367.67    688.42 o 
   2  -1   1     6968.39     7305.96    182.99 o 
   3  -1   1    19797.29    22022.18   1248.84 o 
   4  -1   1     7975.25     8489.42    380.90 o 
   5  -1   1      412.48      465.71     39.25 o 
   6  -1   1    12278.32    13017.46    511.48 o 
   7  -1   1        8.88       10.83     10.82 o 
   8  -1   1       59.95       72.25     20.58 o 
  -8   0   1      636.59      548.78     56.41 o 
  -7   0   1      529.99      618.73     49.19 o 
  -6   0   1      910.70     1034.70     53.06 o 
  -5   0   1      329.30      391.73     40.71 o 
  -4   0   1     2700.50     2640.16    118.73 o 
  -3   0   1      843.22      913.01     54.28 o 
  -2   0   1     3770.65     3574.49    123.09 o 
  -1   0   1     3195.95     3139.29     69.79 o 
   1   0   1     6200.20     6767.43    190.34 o 
   2   0   1        6.60       16.48     14.05 o 
   3   0   1     4423.55     4232.11    166.71 o 
   4   0   1     7704.59     8146.80    363.46 o 
   5   0   1     3917.81     4005.53    134.15 o 
   6   0   1     3504.00     3582.26    130.44 o 
   7   0   1      884.34      878.45     65.84 o 
   8   0   1     2147.84     2095.20     99.17 o 
  -8   1   1      197.75      330.69     33.26 o 
  -7   1   1       31.64       21.29     19.67 o 
  -6   1   1     1460.25     1346.25    100.31 o 
  -5   1   1      259.84      626.36    110.97 o 
  -4   1   1     1155.44     1102.33     25.87 o 
  -3   1   1      454.96      468.13     21.81 o 
  -2   1   1     2460.03     2209.34     70.75 o 
  -1   1   1     1282.34     1168.47     25.01 o 
   1   1   1     7269.12     7965.54    242.55 o 
   2   1   1     7782.33     8327.07    361.52 o 
   3   1   1      478.44      531.13     34.89 o 
   4   1   1       61.00      100.66     13.55 o 
   5   1   1     5015.69     4888.29    168.44 o 
   6   1   1      341.26      346.15     39.59 o 
   7   1   1      231.61      248.10     24.28 o 
   8   1   1     2973.22     2952.99    111.83 o 
  -8   2   1       23.09      204.29     23.86 o 
  -7   2   1     1795.88     1806.46     69.03 o 
  -6   2   1       30.12      236.71     40.84 o 
  -5   2   1      307.50      319.30     18.18 o 
  -4   2   1     4717.22     4807.83    189.27 o 
  -3   2   1      184.25      133.34     10.76 o 
  -2   2   1     2256.86     2323.34     49.41 o 
  -1   2   1     4030.02     4270.77    113.87 o 
   0   2   1     7155.89     7675.54    187.85 o 
   1   2   1      250.17      260.05     13.94 o 
   2   2   1      806.07      883.05     94.74 o 
   3   2   1     4902.91     5378.81    398.90 o 
   4   2   1      336.24      377.41     28.83 o 
   5   2   1      481.78      453.52     37.07 o 
   6   2   1     1076.45     1160.79     51.85 o 
   7   2   1     1503.91     1457.26     94.01 o 
   8   2   1        0.31       -6.30     16.48 o 
  -8   3   1      103.61      111.70     15.95 o 
  -7   3   1      177.46      222.14     12.30 o 
  -6   3   1     2123.87     2316.59     71.77 o 
  -5   3   1     3674.31     3275.01    189.50 o 
  -4   3   1        5.83        8.63      4.88 o 
  -3   3   1     1543.49     1702.07     42.46 o 
  -2   3   1      965.08      885.26     25.24 o 
  -1   3   1     3296.84     3123.90     69.24 o 
   0   3   1     1766.56     1456.02     29.65 o 
   1   3   1     5229.15     5033.74    101.64 o 
   2   3   1      285.15      303.47     10.19 o 
   3   3   1       51.47       54.26      7.31 o 
   4   3   1      235.07      327.37     95.23 o 
   5   3   1     1199.40     1128.26     49.47 o 
   6   3   1      116.17      100.11     22.10 o 
   7   3   1      309.01      233.93     39.74 o 
  -8   4   1      674.80      642.39     47.38 o 
  -7   4   1     1811.92     2040.34     88.55 o 
  -6   4   1       74.80       81.87      7.84 o 
  -5   4   1     2682.41     2873.45     69.27 o 
  -4   4   1     3351.32     3413.89    141.75 o 
  -3   4   1     2268.80     2280.66     62.52 o 
  -2   4   1     2077.99     2023.59     86.62 o 
  -1   4   1        0.76       21.33      2.80 o 
   0   4   1      200.28      194.24      9.19 o 
   1   4   1     1359.41     1147.39     20.27 o 
   2   4   1     1274.14     1304.32     24.30 o 
   3   4   1     1154.08     1191.80     29.87 o 
   4   4   1      388.22      460.24     47.14 o 
   5   4   1      992.00      956.53     60.78 o 
   6   4   1        1.40       -1.99     13.57 o 
   7   4   1      531.04      517.07     52.34 o 
  -8   5   1      503.30      528.03     41.22 o 
  -7   5   1     3568.77     3739.00    202.23 o 
  -6   5   1      759.53      725.84     24.24 o 
  -5   5   1     1648.86     1685.29     35.53 o 
  -4   5   1     4555.83     4592.15    132.02 o 
  -3   5   1      845.52      909.48     21.99 o 
  -2   5   1     3088.77     2785.47     55.88 o 
  -1   5   1      876.83      857.08     27.43 o 
   0   5   1    11521.86    12878.98    336.37 o 
   1   5   1       16.29        8.51      4.78 o 
   2   5   1     1602.81     1515.90     37.70 o 
   3   5   1     1331.69     1188.72     33.44 o 
   4   5   1      459.27      541.12     19.94 o 
   5   5   1      118.64      105.61     28.27 o 
   6   5   1       44.52       41.22     15.51 o 
   7   5   1      372.39      355.34     38.73 o 
  -8   6   1     5563.22     5373.95    181.33 o 
  -7   6   1      191.02      199.28     12.42 o 
  -6   6   1      236.54      229.52      8.73 o 
  -5   6   1     7683.61     7832.53    245.17 o 
  -4   6   1       16.14       26.88      5.71 o 
  -3   6   1      204.52      218.03     21.23 o 
  -2   6   1     7436.82     4615.57    112.77 o 
  -1   6   1     2881.00     2805.71     45.42 o 
   0   6   1     1004.07      960.06     25.26 o 
   1   6   1     3493.07     3345.13     64.36 o 
   2   6   1     2266.35     2302.98     54.77 o 
   3   6   1        0.15        1.68      4.11 o 
   4   6   1        0.45        3.73      5.49 o 
   5   6   1     1340.53     1385.12    110.73 o 
   6   6   1       82.20       75.93     21.52 o 
  -8   7   1     3606.85     3304.80    130.12 o 
  -7   7   1      232.91      255.07     15.67 o 
  -6   7   1     2886.26     2958.42     87.87 o 
  -5   7   1     2750.03     2903.01     91.68 o 
  -4   7   1     2196.62     2282.23     85.53 o 
  -3   7   1    20310.82    21536.37    722.00 o 
  -2   7   1      652.72      545.38     34.36 o 
  -1   7   1     1418.24     1371.19     44.15 o 
   0   7   1     8826.84     9101.35    238.66 o 
   1   7   1        8.62       12.69      7.44 o 
   2   7   1       18.75       18.36      6.82 o 
   3   7   1     2865.62     2827.06     83.84 o 
   4   7   1      541.31      533.14     19.86 o 
   5   7   1       21.89       18.92     11.96 o 
   6   7   1      147.76      166.63     24.70 o 
  -8   8   1        2.77       11.46      5.99 o 
  -7   8   1      109.26      117.85      7.84 o 
  -6   8   1     5779.15     5700.67    139.19 o 
  -5   8   1       14.12       16.97      6.25 o 
  -4   8   1     4012.10     3926.54    111.81 o 
  -3   8   1    16667.30    17014.10    629.17 o 
  -2   8   1     2772.32     2701.67    247.88 o 
  -1   8   1     7035.87     6869.89    157.23 o 
   0   8   1      971.96     1002.87     26.87 o 
   1   8   1     1875.06     1945.22     67.62 o 
   2   8   1     3664.77     3642.78     78.71 o 
   3   8   1      382.75      408.70     27.38 o 
   4   8   1      981.87      967.88     28.06 o 
   5   8   1     1070.40     1116.94     50.51 o 
  -7   9   1     3636.48     3404.77     83.14 o 
  -6   9   1      366.33      344.71     17.10 o 
  -5   9   1       35.17       28.19      5.12 o 
  -4   9   1    11535.38    11294.79    279.94 o 
  -3   9   1     1200.40     1197.14     46.87 o 
  -2   9   1      932.12      909.87     96.44 o 
  -1   9   1    10991.46    10862.74    295.44 o 
   0   9   1      191.27      198.93     19.59 o 
   1   9   1     2263.63     2162.57    152.77 o 
   2   9   1     7697.82     7641.88    239.17 o 
   3   9   1      182.30      182.40     10.21 o 
   4   9   1      757.51      783.68     38.05 o 
   5   9   1     1030.07     1055.81     51.93 o 
  -7  10   1     1359.18     1213.47     82.87 o 
  -6  10   1      189.10      171.55     20.84 o 
  -5  10   1     1073.64     1044.67     73.37 o 
  -4  10   1     1259.95     1194.73     49.46 o 
  -3  10   1      797.89      762.65     48.94 o 
  -2  10   1     5785.90     5877.28    245.94 o 
  -1  10   1      716.28      721.56     19.13 o 
   0  10   1      325.86      329.87     15.41 o 
   1  10   1     6137.57     6247.00    157.45 o 
   2  10   1      839.72      794.24     73.45 o 
   3  10   1       37.57       46.97     13.58 o 
   4  10   1     3061.59     3014.60    119.16 o 
  -6  11   1       41.27       44.10     26.65 o 
  -5  11   1      899.61     1152.40     62.51 o 
  -4  11   1        0.25        3.71      8.35 o 
  -3  11   1       81.66       88.80     39.74 o 
  -2  11   1     5564.32     5515.69    194.54 o 
  -1  11   1      520.32      569.58     15.30 o 
   0  11   1     2673.54     2079.83    166.45 o 
   1  11   1     4123.91     4139.43     88.16 o 
   2  11   1        2.40        2.00      5.19 o 
   3  11   1     3229.74     3342.85    107.03 o 
  -6  12   1       18.47        8.24     14.05 o 
  -5  12   1      179.55      236.01     48.95 o 
  -4  12   1     1076.22      824.81     83.84 o 
  -3  12   1      555.03      539.41     84.32 o 
  -2  12   1      183.00      175.84     24.92 o 
  -1  12   1       88.90       80.49     17.29 o 
   0  12   1     3789.40     3530.55    140.13 o 
   1  12   1       34.35       31.52      7.91 o 
   2  12   1       27.52       23.67      9.93 o 
  -5  13   1       74.40       65.42     21.81 o 
  -4  13   1        2.33        0.48     13.57 o 
  -3  13   1      657.86      682.12     37.32 o 
  -2  13   1       82.45       47.78     25.87 o 
  -1  13   1     1172.99     1193.56     61.29 o 
   0  13   1      177.83      169.53     24.73 o 
   1  13   1      407.40      457.47     56.21 o 
  -3  14   1       88.41       89.31     38.04 o 
  -2  14   1      181.75      207.39     26.17 o 
   0 -14   2       54.59       69.30     20.84 o 
   1 -14   2        0.30       21.81     17.45 o 
   2 -14   2      320.49      363.46     67.36 o 
   3 -14   2      217.20      231.16     32.95 o 
   4 -14   2        0.49       -2.42     26.65 o 
  -2 -13   2      180.76      198.46     19.27 o 
  -1 -13   2       64.31       48.15     17.46 o 
   0 -13   2      422.65      349.07     17.82 o 
   1 -13   2       97.01      101.38      9.89 o 
   2 -13   2      457.52      494.80     24.98 o 
   3 -13   2       85.76       23.75     31.98 o 
   4 -13   2      464.89      494.79     42.16 o 
   5 -13   2      179.47      218.56     28.11 o 
  -3 -12   2      590.63      575.14     53.79 o 
  -2 -12   2     1047.97     1042.94     37.12 o 
  -1 -12   2        1.85        1.57      5.30 o 
   0 -12   2      134.82      146.12     12.10 o 
   1 -12   2      522.97      520.37     25.72 o 
   2 -12   2      252.52      250.03     25.59 o 
   3 -12   2       34.91       32.78      9.10 o 
   4 -12   2      110.16      114.21     11.96 o 
   5 -12   2       71.63       70.11     41.92 o 
   6 -12   2      120.78      147.32     20.84 o 
  -4 -11   2      533.01      497.79     49.19 o 
  -3 -11   2      278.18      289.83     20.11 o 
  -2 -11   2     2822.74     2581.12    259.99 o 
  -1 -11   2      177.89      204.92     17.42 o 
   0 -11   2     1989.55     1850.67     52.29 o 
   1 -11   2      466.48      463.26     19.99 o 
   2 -11   2      542.02      538.09     13.47 o 
   3 -11   2        3.13        9.11      6.55 o 
   4 -11   2      149.42      149.94     27.57 o 
   5 -11   2      355.60      327.72     45.80 o 
   6 -11   2        0.87       -5.30      8.34 o 
   7 -11   2      412.62      443.90     27.14 o 
  -4 -10   2        0.06       -2.44      6.32 o 
  -3 -10   2     7072.72     6916.79    217.01 o 
  -2 -10   2      151.60      172.17     16.30 o 
  -1 -10   2      640.64      652.89     23.43 o 
   0 -10   2     5275.05     5258.46    129.56 o 
   1 -10   2      273.24      262.15     14.17 o 
   2 -10   2        4.49        5.45      5.95 o 
   3 -10   2     1723.97     1609.84     71.64 o 
   4 -10   2      171.32      172.81     21.12 o 
   5 -10   2      196.14      185.57     11.58 o 
   6 -10   2      179.53      186.62     32.47 o 
   7 -10   2       44.74       48.46     22.78 o 
  -5  -9   2      130.41      168.68    129.15 o 
  -4  -9   2     1925.76     1858.29     57.91 o 
  -3  -9   2     3054.68     2729.77    104.43 o 
  -2  -9   2      701.52      709.70     24.92 o 
  -1  -9   2     6533.37     6576.62    169.81 o 
   0  -9   2     2002.29     2032.91     56.65 o 
   1  -9   2      528.54      506.11     22.32 o 
   2  -9   2     4933.14     4812.00    151.02 o 
   3  -9   2      198.44      206.44     10.22 o 
   4  -9   2        4.84        5.10      5.67 o 
   5  -9   2     3348.78     3287.39     86.02 o 
   6  -9   2      178.96      196.47     12.21 o 
   7  -9   2      115.76      108.55     17.45 o 
  -6  -8   2       45.08      248.61     56.21 o 
  -5  -8   2      167.54      198.49     20.24 o 
  -4  -8   2     6279.26     6230.88    197.51 o 
  -3  -8   2       83.28       77.58     16.53 o 
  -2  -8   2      171.18      219.87     17.28 o 
  -1  -8   2    16235.91    16382.11    513.60 o 
   0  -8   2      221.84      247.56     18.96 o 
   1  -8   2     3600.31     3664.08     84.72 o 
   2  -8   2    13988.38    13826.04    355.83 o 
   3  -8   2       47.89       37.62      7.27 o 
   4  -8   2     9581.48     9766.82    233.64 o 
   5  -8   2     2922.89     2765.77     70.59 o 
   6  -8   2      122.51      141.02     31.98 o 
   7  -8   2     1577.83     1665.61     76.57 o 
   8  -8   2        8.15       -5.82     22.29 o 
  -6  -7   2      393.28      410.47     40.22 o 
  -5  -7   2     2085.68     2118.99     66.16 o 
  -4  -7   2      976.61     1017.68     77.54 o 
  -3  -7   2     2743.10     2793.72     60.16 o 
  -2  -7   2     7427.56     7026.72    413.07 o 
  -1  -7   2      341.19      299.48     15.16 o 
   0  -7   2       22.90       16.86      7.34 o 
   1  -7   2    18917.52    19326.54    626.98 o 
   2  -7   2      624.48      608.24     15.83 o 
   3  -7   2       14.46       18.31      5.45 o 
   4  -7   2    18819.49    18928.55    536.88 o 
   5  -7   2       93.62        2.93      5.80 o 
   6  -7   2      908.01      908.65     75.60 o 
   7  -7   2     1331.81     1300.21     65.91 o 
   8  -7   2      380.79      346.50     56.70 o 
  -7  -6   2      277.96      194.05    148.78 o 
  -6  -6   2        7.39       11.79      7.87 o 
  -5  -6   2     1732.30     1774.65    120.18 o 
  -4  -6   2     1045.21     1119.22    119.46 o 
  -3  -6   2      250.76      256.72     12.25 o 
  -2  -6   2    11725.38    10706.96   1016.15 o 
  -1  -6   2     1240.80     1208.56     60.32 o 
   0  -6   2    34581.26    38897.21   1563.56 o 
   1  -6   2     9893.02     9524.84    241.87 o 
   2  -6   2       56.47       62.62      8.74 o 
   3  -6   2    11814.17    11692.75    273.06 o 
   4  -6   2     1266.39     1334.94     25.49 o 
   5  -6   2      129.31      125.81     19.14 o 
   6  -6   2     9486.17     9467.84    457.47 o 
   7  -6   2       21.82       21.81     15.51 o 
   8  -6   2      266.12      296.31     22.08 o 
  -7  -5   2      376.61      363.97    121.40 o 
  -6  -5   2       75.42       77.15     10.75 o 
  -5  -5   2      254.72      378.14     29.32 o 
  -4  -5   2     2346.94     2407.12    124.55 o 
  -3  -5   2     1758.46     1636.63     47.62 o 
  -2  -5   2     5027.89     4808.57    110.51 o 
  -1  -5   2      393.92      424.52     14.18 o 
   0  -5   2    17928.41    18331.58    550.86 o 
   1  -5   2     2938.17     2946.51     62.90 o 
   2  -5   2       86.00      114.50      9.56 o 
   3  -5   2     6827.73     6385.39    126.25 o 
   4  -5   2     2439.79     2557.25    166.89 o 
   5  -5   2     6699.63     6559.01    205.26 o 
   6  -5   2     2735.89     2796.69    119.70 o 
   7  -5   2      361.24      334.38     32.95 o 
   8  -5   2     2135.70     2101.38    127.94 o 
  -7  -4   2       49.49        9.98     27.38 o 
  -6  -4   2        3.85        6.99      7.84 o 
  -5  -4   2      206.19      485.32     21.42 o 
  -4  -4   2      143.89      174.89     10.63 o 
  -3  -4   2      421.69      438.29     18.80 o 
  -2  -4   2     3979.29     3828.91     99.49 o 
  -1  -4   2     1372.32     1203.70     33.72 o 
   0  -4   2     2431.61     2741.07     61.42 o 
   1  -4   2       73.05       30.03      6.59 o 
   2  -4   2     7616.39     6164.03    372.77 o 
   3  -4   2      632.61      707.33     19.28 o 
   4  -4   2       10.41       19.49     10.08 o 
   5  -4   2    22039.09    22800.95   1469.34 o 
   6  -4   2       29.95       36.35     31.02 o 
   7  -4   2      703.73      572.33     77.05 o 
   8  -4   2     3200.70     3317.10    149.41 o 
  -8  -3   2       13.17       11.60     24.73 o 
  -7  -3   2     1402.24     1151.70    496.73 o 
  -6  -3   2      416.01      559.49     22.82 o 
  -5  -3   2     1687.11     1277.59    303.61 o 
  -4  -3   2      388.01      323.39    203.05 o 
  -3  -3   2     4309.34     4409.54    145.87 o 
  -2  -3   2      840.11      778.28     27.06 o 
  -1  -3   2      119.76      107.59     13.30 o 
   0  -3   2     5948.10     6141.59    208.93 o 
   1  -3   2     1574.09     1541.79     53.10 o 
   2  -3   2        7.11       22.03      9.44 o 
   3  -3   2     5098.63     4832.02    121.32 o 
   4  -3   2     1690.19     1581.75     36.76 o 
   5  -3   2     1204.41     1211.04    100.80 o 
   6  -3   2     1662.34     1683.05    124.06 o 
   7  -3   2     2836.03     2924.14    194.81 o 
   8  -3   2        0.28       14.01     15.96 o 
  -8  -2   2      162.49      116.51     26.41 o 
  -7  -2   2      329.79      339.93     34.93 o 
  -6  -2   2       68.63      163.79     56.94 o 
  -5  -2   2     2059.81     2036.34     84.81 o 
  -4  -2   2        1.27        0.48      8.24 o 
  -3  -2   2        0.83        7.58      7.60 o 
  -2  -2   2       34.07       27.28      7.36 o 
  -1  -2   2     3338.21     3178.51     80.85 o 
   0  -2   2     3129.60     3000.54    109.46 o 
   1  -2   2     2913.05     2937.63     90.26 o 
   2  -2   2     1993.60     1875.80    121.79 o 
   3  -2   2      670.51      566.20     49.53 o 
   4  -2   2     3359.50     3490.17    146.35 o 
   5  -2   2     2100.85     2331.46    111.46 o 
   6  -2   2      111.81      128.42     27.62 o 
   7  -2   2     1575.14     1601.65     59.96 o 
   8  -2   2     1084.99     1141.68     58.66 o 
  -8  -1   2      523.30      465.41     53.44 o 
  -7  -1   2      252.56      260.96     24.53 o 
  -6  -1   2       38.18       26.65     14.05 o 
  -5  -1   2     2804.49     2835.94    141.02 o 
  -4  -1   2       63.40       26.65     11.63 o 
  -3  -1   2     5254.30     4921.98    125.92 o 
  -2  -1   2     1766.90     1705.19     60.24 o 
  -1  -1   2     4042.07     3896.62     96.80 o 
   0  -1   2     4836.30     4723.47    129.40 o 
   1  -1   2     8132.54     8326.10    245.18 o 
   2  -1   2     1640.80     1634.74     73.45 o 
   3  -1   2       16.26        6.65     10.47 o 
   4  -1   2      342.84      377.03     32.95 o 
   5  -1   2     3717.11     3862.35    173.01 o 
   6  -1   2     1143.31     1227.04    117.28 o 
   7  -1   2     1796.86     2017.48    104.80 o 
   8  -1   2      158.60      144.60     29.31 o 
  -8   0   2      190.49      217.30     30.55 o 
  -7   0   2     2977.00     2903.76     98.34 o 
  -6   0   2     2246.67     2297.73    110.73 o 
  -5   0   2      806.90      727.89     60.09 o 
  -4   0   2     1345.91     1291.00     47.98 o 
  -3   0   2     2837.23     2597.51    109.04 o 
  -2   0   2      171.39      221.90     23.02 o 
  -1   0   2      133.60      219.54     19.52 o 
   0   0   2     3301.72     3296.27     81.37 o 
   1   0   2      389.90      421.28     53.55 o 
   2   0   2     1018.47      910.65     58.15 o 
   3   0   2     1152.69     1262.90     87.23 o 
   4   0   2     1847.98     1903.55    125.03 o 
   5   0   2      622.81      564.09     78.51 o 
   6   0   2       49.28       41.80     13.50 o 
   7   0   2     1364.91     1441.80     66.57 o 
   8   0   2      603.00      594.89     40.77 o 
  -8   1   2     3169.37     2947.17    120.57 o 
  -7   1   2       48.87       47.77     12.61 o 
  -6   1   2      349.29      364.69     20.85 o 
  -5   1   2    11368.36    10258.73    461.83 o 
  -4   1   2     4125.68     4187.52    146.84 o 
  -3   1   2       21.35       22.29      7.75 o 
  -2   1   2     4842.63     4185.03     96.44 o 
  -1   1   2     9629.74    10637.33    318.87 o 
   0   1   2     1114.94     1019.77     28.26 o 
   1   1   2       48.74       75.51     13.68 o 
   2   1   2     2307.87     1724.01    170.10 o 
   3   1   2      636.97      623.69     36.83 o 
   4   1   2       20.18       26.17     15.99 o 
   5   1   2      210.19      202.57     31.50 o 
   6   1   2      625.56      612.97     52.50 o 
   7   1   2      455.37      416.21     38.46 o 
   8   1   2        0.82        8.86     15.80 o 
  -8   2   2     2844.12     2677.12     90.08 o 
  -7   2   2      975.16     1073.55    103.06 o 
  -6   2   2     5356.81     5631.59    296.85 o 
  -5   2   2     3993.38     3453.86    231.40 o 
  -4   2   2      822.86      930.39     55.25 o 
  -3   2   2    16737.05    17758.09    889.26 o 
  -2   2   2     1260.97     1326.38     47.49 o 
  -1   2   2     1758.59     1704.44     47.73 o 
   0   2   2    13632.03    14435.35    399.02 o 
   1   2   2     1795.74     1861.41     46.42 o 
   2   2   2      170.83      115.03      8.32 o 
   3   2   2      126.30       35.16     48.70 o 
   4   2   2     1534.13     1584.68    118.73 o 
   5   2   2      583.90      606.37     36.19 o 
   6   2   2       57.80       87.86     25.20 o 
   7   2   2       73.82      119.92     55.97 o 
  -8   3   2      176.84      212.88     31.55 o 
  -7   3   2      875.07      858.47     95.90 o 
  -6   3   2     6635.29     6755.45    208.11 o 
  -5   3   2      781.70      807.33     28.32 o 
  -4   3   2     4384.16     4329.97    134.56 o 
  -3   3   2    22060.53    24427.33    984.36 o 
  -2   3   2     1488.19     1481.36     49.19 o 
  -1   3   2    22256.86    26620.65   1619.09 o 
   0   3   2     5179.42     5449.95    138.61 o 
   1   3   2        1.20        1.44      5.00 o 
   2   3   2      955.36      825.23     64.45 o 
   3   3   2        0.37        4.44      3.02 o 
   4   3   2     3643.11     3645.18    115.84 o 
   5   3   2      578.48      541.28     31.89 o 
   6   3   2      857.88      870.96     40.35 o 
   7   3   2       61.91       56.35     21.24 o 
  -8   4   2        0.08       -0.74      9.76 o 
  -7   4   2     7166.34     7357.24    307.80 o 
  -6   4   2     1504.29     1427.68     35.77 o 
  -5   4   2       69.88       82.05     12.42 o 
  -4   4   2    21985.68    23022.98    760.20 o 
  -3   4   2       82.85      113.20      8.06 o 
  -2   4   2       27.10       34.00      3.57 o 
  -1   4   2    11635.84    11840.02    527.74 o 
   0   4   2      504.44      461.16     11.46 o 
   1   4   2     3303.23     3175.36     57.57 o 
   2   4   2    15953.04    16637.30    425.07 o 
   3   4   2      411.87      411.96     17.14 o 
   4   4   2      313.08      340.79     32.23 o 
   5   4   2     1617.70     1669.07     65.74 o 
   6   4   2      443.50      555.52     65.18 o 
   7   4   2      333.50      369.45     34.92 o 
  -8   5   2     1639.91     1733.33    152.41 o 
  -7   5   2     4547.75     4302.42    105.17 o 
  -6   5   2      121.45      145.01     10.16 o 
  -5   5   2     1542.30     1416.89    122.82 o 
  -4   5   2     7874.01     8268.96    198.86 o 
  -3   5   2     2287.50     2308.13     51.04 o 
  -2   5   2    20514.24    22220.38   1239.64 o 
  -1   5   2     2076.14     1799.12     49.91 o 
   0   5   2      389.74      300.76     16.45 o 
   1   5   2    16570.13    17234.54    435.56 o 
   2   5   2     1069.63     1146.23     22.76 o 
   3   5   2      294.88      297.61     11.38 o 
   4   5   2     7673.23     7794.66    264.95 o 
   5   5   2      478.13      643.53     35.75 o 
   6   5   2       16.24       24.44     12.55 o 
  -8   6   2     1747.75     1783.08    143.51 o 
  -7   6   2        1.04       -3.24      5.30 o 
  -6   6   2       29.98       30.91      6.14 o 
  -5   6   2     3193.14     3155.28     72.94 o 
  -4   6   2       20.67       30.22      5.17 o 
  -3   6   2     3180.06     2982.69     76.09 o 
  -2   6   2    36370.51    40532.91   2023.49 o 
  -1   6   2      522.24      515.95     28.61 o 
   0   6   2     9405.33     9138.05    214.36 o 
   1   6   2    14884.16    15118.90    375.49 o 
   2   6   2      823.15      870.20     21.09 o 
   3   6   2     6482.71     6478.25    166.17 o 
   4   6   2     1266.38     1259.77     63.48 o 
   5   6   2      451.56      360.48     55.49 o 
   6   6   2     4430.41     4482.06    168.16 o 
  -8   7   2      269.71      263.00     16.57 o 
  -7   7   2      469.95      478.28     33.00 o 
  -6   7   2      193.21      191.08     10.66 o 
  -5   7   2       97.22      118.78     21.83 o 
  -4   7   2     1751.51     1704.97     58.69 o 
  -3   7   2    11065.88    11340.38    585.41 o 
  -2   7   2      893.12      914.42     53.55 o 
  -1   7   2       53.30       51.60     15.99 o 
   0   7   2    13435.19    13854.55    367.92 o 
   1   7   2     1014.47      983.25     18.20 o 
   2   7   2      730.14      723.12     19.86 o 
   3   7   2    10352.73    10672.33    301.23 o 
   4   7   2      768.77      705.22     48.46 o 
   5   7   2      739.31      651.03     49.44 o 
  -8   8   2       64.76       69.21      7.24 o 
  -7   8   2        6.17       14.47      7.39 o 
  -6   8   2       64.06       74.59      6.45 o 
  -5   8   2      455.57      390.68     16.72 o 
  -4   8   2      342.84      317.38     35.19 o 
  -3   8   2     6300.76     6274.26    314.51 o 
  -2   8   2      822.94      870.92     35.47 o 
  -1   8   2     7567.51     7366.91    233.97 o 
   0   8   2      184.90      201.84      8.13 o 
   1   8   2      194.79      198.83     11.22 o 
   2   8   2     7755.35     7784.31    176.48 o 
   3   8   2      796.74      841.77     32.95 o 
   4   8   2        2.28       -7.79      8.86 o 
   5   8   2     5814.57     5809.83    208.80 o 
  -7   9   2      427.69      474.55     20.70 o 
  -6   9   2      256.97      257.64     11.18 o 
  -5   9   2      392.14      353.77     29.81 o 
  -4   9   2      101.07       95.47     19.38 o 
  -3   9   2      221.32      222.44     24.72 o 
  -2   9   2       21.86       30.21     10.21 o 
  -1   9   2      638.70      649.51     31.90 o 
   0   9   2     4362.64     4414.32     88.88 o 
   1   9   2        8.19       11.80      6.43 o 
   2   9   2     2083.36     2106.96     46.66 o 
   3   9   2      220.27      207.73     16.39 o 
   4   9   2     1733.30     1705.65     59.73 o 
  -7  10   2      127.94      149.26     33.44 o 
  -6  10   2        7.76       15.02     12.12 o 
  -5  10   2      197.81      222.92     42.16 o 
  -4  10   2       15.63       -4.85     21.32 o 
  -3  10   2      476.13      459.90     59.61 o 
  -2  10   2        2.06        2.58      8.35 o 
  -1  10   2      371.05      348.10     44.10 o 
   0  10   2       87.53       70.20      6.33 o 
   1  10   2     1598.35     1607.13     35.89 o 
   2  10   2      163.56      170.15     10.06 o 
   3  10   2       62.07      104.69     61.06 o 
   4  10   2     3082.86     2957.91     88.90 o 
  -6  11   2      692.11      674.09     68.33 o 
  -5  11   2     1111.17     1079.23     58.64 o 
  -4  11   2      453.89      490.91     38.77 o 
  -3  11   2      419.17      422.10     37.32 o 
  -2  11   2      286.93      310.81     26.79 o 
  -1  11   2      832.27      847.51     34.06 o 
   0  11   2      152.77      139.31     11.89 o 
   1  11   2        1.00        6.93      5.59 o 
   2  11   2      500.31      486.45     24.46 o 
   3  11   2      171.39      201.35     16.40 o 
  -6  12   2      805.96      763.26     48.95 o 
  -5  12   2        0.06        0.00     11.63 o 
  -4  12   2       99.10      146.35     46.52 o 
  -3  12   2      474.46      413.86     40.71 o 
  -2  12   2       72.77       69.80     19.63 o 
  -1  12   2       85.21      102.72     18.50 o 
   0  12   2       22.01       21.80     13.09 o 
   1  12   2      193.25      167.52     16.88 o 
   2  12   2       20.61       10.18      7.27 o 
  -4  13   2      526.42      535.01     79.48 o 
  -3  13   2      656.61      520.47     78.99 o 
  -2  13   2        1.12       15.02     18.90 o 
  -1  13   2     1224.57     1272.10     74.15 o 
   0  13   2      465.52      485.58     44.10 o 
   0 -14   3      228.96      209.60     41.41 o 
   1 -14   3      321.43      339.97     31.50 o 
   2 -14   3     1127.48     1184.87    116.31 o 
   3 -14   3        9.30       25.20     19.38 o 
   4 -14   3        1.88      -17.93     17.93 o 
  -2 -13   3      251.35      253.29     18.31 o 
  -1 -13   3     3304.76     3258.73     96.21 o 
   0 -13   3       26.35       45.16      8.66 o 
   1 -13   3     1937.67     1888.48     49.23 o 
   2 -13   3     2581.33     2488.29     62.86 o 
   3 -13   3      211.94      230.90     14.34 o 
   4 -13   3     1815.40     1837.74     74.18 o 
   5 -13   3      183.57      257.33     49.43 o 
  -3 -12   3      809.88      766.93     47.53 o 
  -2 -12   3     6225.17     6237.57    171.18 o 
  -1 -12   3      312.22      291.87     15.98 o 
   0 -12   3      286.10      286.51     21.27 o 
   1 -12   3     5984.66     5989.00    163.82 o 
   2 -12   3       32.98       55.23     22.16 o 
   3 -12   3      188.94      209.02     15.69 o 
   4 -12   3     2749.94     2763.36     72.18 o 
   5 -12   3      282.96      290.92     27.33 o 
   6 -12   3      248.55      252.04     25.85 o 
  -4 -11   3      449.27      490.73     36.20 o 
  -3 -11   3      953.83      911.05     34.23 o 
  -2 -11   3     2611.73     2513.02     92.90 o 
  -1 -11   3      223.20      218.61     19.85 o 
   0 -11   3     7574.32     7615.66    209.30 o 
   1 -11   3     2134.95     2145.86     53.86 o 
   2 -11   3      428.53      412.14     18.74 o 
   3 -11   3     6335.15     6513.36    169.32 o 
   4 -11   3     1289.33     1347.86     39.90 o 
   5 -11   3      212.88      235.74     16.06 o 
   6 -11   3     3730.90     3819.22    112.68 o 
  -5 -10   3       25.05       38.49     19.38 o 
  -4 -10   3      390.94      359.71     23.87 o 
  -3 -10   3     2690.51     2696.21     64.67 o 
  -2 -10   3      332.99      315.89     19.42 o 
  -1 -10   3      295.87      292.13     16.50 o 
   0 -10   3     3777.71     3699.59     87.63 o 
   1 -10   3      832.89      842.63     24.74 o 
   2 -10   3       70.75       77.56      9.14 o 
   3 -10   3     5081.73     5170.63    139.30 o 
   4 -10   3      290.41      298.45     21.79 o 
   5 -10   3     4488.29     4453.79    118.72 o 
   6 -10   3     2163.97     2168.57     69.75 o 
   7 -10   3      265.73      258.78     42.16 o 
  -5  -9   3      196.86      196.54     33.92 o 
  -4  -9   3      493.60      489.21     32.90 o 
  -3  -9   3      627.47      627.47     34.98 o 
  -2  -9   3     1490.10     1490.56     38.89 o 
  -1  -9   3     6614.10     6582.96    166.85 o 
   0  -9   3      334.55      345.17     17.05 o 
   1  -9   3      209.24      234.72     21.07 o 
   2  -9   3     3831.30     3894.39    110.44 o 
   3  -9   3      395.40      431.83     20.75 o 
   4  -9   3       48.24       69.14     13.56 o 
   5  -9   3    13652.98    12211.98   1500.95 o 
   6  -9   3        0.49       -8.24     15.75 o 
   7  -9   3      733.50      803.97     71.24 o 
  -6  -8   3      224.47      211.29     32.47 o 
  -5  -8   3      661.40      659.60     34.54 o 
  -4  -8   3       15.90       14.73     11.15 o 
  -3  -8   3     2117.97     2175.09     59.75 o 
  -2  -8   3      796.46      798.01     27.93 o 
  -1  -8   3      185.20      176.74     15.91 o 
   0  -8   3     3505.98     3571.04     87.87 o 
   1  -8   3     1266.81     1333.22     33.90 o 
   2  -8   3     3938.75     3783.62    125.42 o 
   3  -8   3     2773.44     2855.32     72.73 o 
   4  -8   3     6849.31     7157.31    193.96 o 
   5  -8   3      729.53      659.47     66.23 o 
   6  -8   3     1548.23     1484.89     46.93 o 
   7  -8   3     1847.17     1882.23    126.97 o 
  -6  -7   3        3.34       14.32      6.62 o 
  -5  -7   3        7.89       15.67      6.94 o 
  -4  -7   3       19.51       25.55      7.78 o 
  -3  -7   3     1587.33     1529.76     39.60 o 
  -2  -7   3       48.46       91.96     12.13 o 
  -1  -7   3     1188.16     1167.99     38.28 o 
   0  -7   3      388.94      382.12     15.48 o 
   1  -7   3     4572.68     4624.50    115.88 o 
   2  -7   3      403.93      401.08     21.89 o 
   3  -7   3       31.59       27.23      6.54 o 
   4  -7   3     6559.23     6665.31    176.35 o 
   5  -7   3     1859.13     1613.62    258.98 o 
   6  -7   3     2021.15     2041.35     58.90 o 
   7  -7   3     1324.52     1295.37    101.28 o 
   8  -7   3      523.24      514.66     71.72 o 
  -7  -6   3       27.47       46.04     23.75 o 
  -6  -6   3      335.34      383.85     62.03 o 
  -5  -6   3      687.49      680.62     31.26 o 
  -4  -6   3       47.58       58.86      8.66 o 
  -3  -6   3      414.26      418.30     23.94 o 
  -2  -6   3     1174.21     1153.49     33.85 o 
  -1  -6   3     7133.20     7148.61    168.21 o 
   0  -6   3      346.89      320.53     17.97 o 
   1  -6   3     2931.64     2904.13     99.29 o 
   2  -6   3     6488.10     6660.74    189.10 o 
   3  -6   3      173.07      193.62     16.03 o 
   4  -6   3     1192.44     1059.43    118.20 o 
   5  -6   3     1827.23     1818.76     64.76 o 
   6  -6   3     2289.73     2252.47    103.22 o 
   7  -6   3      364.50      414.83     62.51 o 
   8  -6   3        8.43        2.42     26.17 o 
  -7  -5   3      878.93      950.81    107.10 o 
  -6  -5   3      739.00      927.05     69.78 o 
  -5  -5   3      230.36      212.44     25.93 o 
  -4  -5   3       85.78       78.72     25.18 o 
  -3  -5   3     2383.96     2356.65     65.33 o 
  -2  -5   3       37.80      101.50     16.73 o 
  -1  -5   3     1223.86     1255.42     35.63 o 
   0  -5   3      246.54      284.25     14.91 o 
   1  -5   3     1147.73     1148.44     46.58 o 
   2  -5   3      647.61      649.83     28.37 o 
   3  -5   3      643.91      659.97     20.88 o 
   4  -5   3     2551.28     2584.92    104.19 o 
   5  -5   3      105.19      113.49     15.63 o 
   6  -5   3      195.57      190.94     27.14 o 
   7  -5   3     1351.88     1343.83     74.15 o 
   8  -5   3      916.46      869.88     64.94 o 
  -7  -4   3      108.65      115.82     26.65 o 
  -6  -4   3      642.91      567.88     24.55 o 
  -5  -4   3     1335.36     1423.79     58.64 o 
  -4  -4   3     3501.74     3538.22    108.61 o 
  -3  -4   3      419.18      375.81     21.38 o 
  -2  -4   3       69.74       76.31      9.42 o 
  -1  -4   3     2019.31     2055.14     96.68 o 
   0  -4   3      557.93      441.69     35.56 o 
   1  -4   3     1854.29     1813.07     49.15 o 
   2  -4   3     1661.54     1561.91     40.89 o 
   3  -4   3     1566.70     1638.82     40.16 o 
   4  -4   3     2916.66     2916.57     63.13 o 
   5  -4   3      174.13      147.84      8.55 o 
   6  -4   3     1889.27     1802.75     88.20 o 
   7  -4   3       69.08       68.33     22.78 o 
   8  -4   3      175.45      204.02     34.89 o 
  -8  -3   3      974.33      922.91     50.75 o 
  -7  -3   3      371.79      358.61     37.32 o 
  -6  -3   3     5058.27     5664.23    394.96 o 
  -5  -3   3      392.65      367.34     51.85 o 
  -4  -3   3      509.25      537.85     22.08 o 
  -3  -3   3     3705.08     3355.60     86.50 o 
  -2  -3   3        1.47        5.09     10.97 o 
  -1  -3   3      763.37      730.05     31.60 o 
   0  -3   3     2376.15     2195.51     65.25 o 
   1  -3   3      734.27      747.95     30.16 o 
   2  -3   3     3541.86     3576.77     85.52 o 
   3  -3   3      776.38      836.08     22.93 o 
   4  -3   3      869.54      809.83     23.86 o 
   5  -3   3        2.42        0.97     21.81 o 
   6  -3   3     1352.17     1449.96    118.25 o 
   7  -3   3       12.34        4.36     28.11 o 
   8  -3   3      516.94      540.79     70.27 o 
  -8  -2   3       18.29       17.19     13.70 o 
  -7  -2   3      508.87      562.07     75.60 o 
  -6  -2   3     5609.63     5659.77    308.70 o 
  -5  -2   3      770.90      855.34     69.30 o 
  -4  -2   3     1491.18     1433.20     47.74 o 
  -3  -2   3     3388.90     3238.31     89.77 o 
  -2  -2   3     2822.16     2585.20     71.51 o 
  -1  -2   3     5724.06     5599.81    172.30 o 
   0  -2   3      506.43      475.82     33.98 o 
   1  -2   3     2151.54     2245.33     76.20 o 
   2  -2   3      262.96      226.61     16.72 o 
   3  -2   3       15.19       11.89      3.63 o 
   4  -2   3     2502.43     2510.37     77.61 o 
   5  -2   3       51.16       45.07     20.84 o 
   6  -2   3      678.31      731.76     52.82 o 
   7  -2   3       97.47       97.41     27.62 o 
   8  -2   3     1023.91     1017.61     80.31 o 
  -8  -1   3        1.28       -9.42     15.82 o 
  -7  -1   3     7003.06     6734.64    315.48 o 
  -6  -1   3      972.90      984.73     51.37 o 
  -5  -1   3       65.83      110.01     17.45 o 
  -4  -1   3    17788.26    17705.86    663.07 o 
  -3  -1   3      494.96      443.68     16.27 o 
  -2  -1   3      113.65      163.27     12.13 o 
  -1  -1   3    36956.81    40699.29   2034.82 o 
   0  -1   3     3407.75     3131.21    101.40 o 
   1  -1   3      390.79      374.99     26.93 o 
   2  -1   3       16.69       52.99     13.46 o 
   3  -1   3     3287.70     2974.94    324.20 o 
   4  -1   3      264.76      258.78     53.79 o 
   5  -1   3      786.27      689.12     51.37 o 
   6  -1   3      266.54      341.65     66.88 o 
   7  -1   3        0.00       -9.45     13.95 o 
   8  -1   3       80.27       66.05     18.39 o 
  -8   0   3     1834.33     1945.27     85.95 o 
  -7   0   3     3434.41     3906.57    504.48 o 
  -6   0   3      869.69      832.08     63.00 o 
  -5   0   3     2870.24     2975.51    148.29 o 
  -4   0   3     9901.30     9390.79    404.65 o 
  -3   0   3     2466.91     2342.41     61.00 o 
  -2   0   3    51838.85    56404.29   3168.76 o 
  -1   0   3     3620.50     3436.54     87.69 o 
   0   0   3      800.77     1025.56     40.12 o 
   1   0   3    35694.19    39771.46   1977.15 o 
   2   0   3      963.93      898.42     36.28 o 
   3   0   3      729.33      609.40    338.02 o 
   4   0   3     5435.90     5636.03    307.24 o 
   5   0   3      942.70      925.61     98.38 o 
   6   0   3       77.87       71.24     25.20 o 
   7   0   3        2.22        9.11     16.13 o 
   8   0   3      178.62      187.66     29.56 o 
  -8   1   3     4591.43     4494.14    168.88 o 
  -7   1   3        0.12        6.07      3.70 o 
  -6   1   3      271.46      297.07     18.66 o 
  -5   1   3     9594.34     9287.57    451.66 o 
  -4   1   3     1965.46     1890.47     82.87 o 
  -3   1   3     7845.27     7415.94    222.04 o 
  -2   1   3    33371.18    35956.76   1675.26 o 
  -1   1   3      682.68      658.64     30.94 o 
   0   1   3    32556.35    37365.54   1799.88 o 
   1   1   3    18299.01    19938.00    773.23 o 
   2   1   3     1025.61     1165.67     35.75 o 
   3   1   3    13073.40    12792.28    680.39 o 
   4   1   3     1802.04     1910.34     89.65 o 
   5   1   3      757.80      760.35     52.82 o 
   6   1   3     2525.72     2619.38    102.08 o 
   7   1   3       13.63       15.73     13.50 o 
  -8   2   3      408.58      389.45     24.80 o 
  -7   2   3      783.06      864.10     46.38 o 
  -6   2   3     2360.79     2386.40    177.37 o 
  -5   2   3      652.50      686.52     51.85 o 
  -4   2   3        0.14      214.20     23.26 o 
  -3   2   3    66375.09    71988.96   6362.46 o 
  -2   2   3      564.69      459.55     12.27 o 
  -1   2   3      188.84      190.63     12.62 o 
   0   2   3     9011.10     8622.23    259.40 o 
   1   2   3     1181.20     1135.46     30.73 o 
   2   2   3     3393.27     3009.58     75.95 o 
   3   2   3    14225.34    11927.92   1301.66 o 
   4   2   3      551.10      611.09     42.16 o 
   5   2   3     2760.95     2775.29     87.27 o 
   6   2   3     2823.29     3071.07    141.29 o 
   7   2   3      202.03      225.84     46.28 o 
  -8   3   3      181.86      197.83     29.11 o 
  -7   3   3       34.29      334.96     74.39 o 
  -6   3   3     1471.26     1515.72     35.72 o 
  -5   3   3      520.00      574.41     40.47 o 
  -4   3   3     6702.10     6753.28   1050.15 o 
  -3   3   3    11108.06    11678.63    365.58 o 
  -2   3   3       47.37       45.80      7.25 o 
  -1   3   3    12272.58    11797.98    287.89 o 
   0   3   3      613.24      431.41     11.11 o 
   1   3   3     2704.80     2823.59     67.78 o 
   2   3   3    29026.78    30250.50   1353.15 o 
   3   3   3     3036.71     2742.56     71.24 o 
   4   3   3      120.92       91.07     34.65 o 
   5   3   3     8522.99     8306.44    296.33 o 
   6   3   3      117.57      130.69     23.66 o 
   7   3   3      154.75      215.80     28.21 o 
  -8   4   3      252.92      261.77     38.06 o 
  -7   4   3      144.67      256.76     68.33 o 
  -6   4   3      859.26      809.75     23.52 o 
  -5   4   3     1383.28     1326.26     31.31 o 
  -4   4   3     2290.30     2768.83     89.84 o 
  -3   4   3      185.37      141.03     24.21 o 
  -2   4   3      157.70      157.00      5.82 o 
  -1   4   3     2503.38     2126.96     71.24 o 
   0   4   3     1574.33     1618.79     37.33 o 
   1   4   3     3428.19     3196.26     86.19 o 
   2   4   3    20808.41    20609.54   1196.50 o 
   3   4   3      658.88      661.25     24.39 o 
   4   4   3     4669.95     4655.02    187.06 o 
   5   4   3     1268.36     1274.52     86.26 o 
   6   4   3     1097.78     1083.45     45.75 o 
   7   4   3     3011.97     3033.18    203.54 o 
  -8   5   3      129.02      105.69     11.63 o 
  -7   5   3        2.53        0.85      4.63 o 
  -6   5   3      121.10      117.40     10.31 o 
  -5   5   3       12.90        7.36      5.43 o 
  -4   5   3        0.94       10.25      4.61 o 
  -3   5   3     2970.87     2876.18    117.08 o 
  -2   5   3     5295.68     5248.34    199.18 o 
  -1   5   3      129.83      192.88     27.62 o 
   0   5   3      911.14      911.85     17.44 o 
   1   5   3    11197.24    10666.34    275.45 o 
   2   5   3     1736.98     1698.34     40.15 o 
   3   5   3      381.55      414.69     17.08 o 
   4   5   3     9589.06     9653.44    360.07 o 
   5   5   3      630.81      647.17     35.51 o 
   6   5   3      811.43      830.33     71.96 o 
  -8   6   3      895.79      897.77     41.64 o 
  -7   6   3      141.54      127.20     11.94 o 
  -6   6   3     1366.62     1376.42     36.92 o 
  -5   6   3      645.75      591.26     14.66 o 
  -4   6   3     1575.41     1559.19     33.08 o 
  -3   6   3      501.05      530.16     28.11 o 
  -2   6   3       91.89      127.45     16.48 o 
  -1   6   3     3640.33     2643.55    122.12 o 
   0   6   3      195.66      209.59      7.43 o 
   1   6   3      876.07      829.96     26.66 o 
   2   6   3     3035.77     3028.09     63.30 o 
   3   6   3     4118.87     3949.13     94.94 o 
   4   6   3      148.20      129.52     23.16 o 
   5   6   3     1448.01     1361.25     55.55 o 
   6   6   3     2479.03     2554.85    105.84 o 
  -8   7   3      306.53      307.44     12.40 o 
  -7   7   3       45.80       69.07     12.05 o 
  -6   7   3     1038.24     1049.38     47.33 o 
  -5   7   3      121.67      109.76      7.37 o 
  -4   7   3      249.59      227.34     12.78 o 
  -3   7   3        6.84       21.81     21.81 o 
  -2   7   3      170.46      204.99     20.84 o 
  -1   7   3        0.73       -1.94     15.51 o 
   0   7   3       29.87       27.04      5.71 o 
   1   7   3      629.90      648.50     20.32 o 
   2   7   3       59.60       67.50      7.30 o 
   3   7   3     1173.10     1108.46     32.35 o 
   4   7   3     2034.36     2003.23     80.10 o 
   5   7   3     1323.70     1290.27     55.10 o 
  -8   8   3      464.67      498.12     21.60 o 
  -7   8   3      808.41      755.37     20.72 o 
  -6   8   3      909.12      889.12     22.88 o 
  -5   8   3       97.41       93.46      5.39 o 
  -4   8   3      572.84      456.02     49.91 o 
  -3   8   3     1996.33     1666.58    103.22 o 
  -2   8   3     1124.92     1112.18     52.82 o 
  -1   8   3     2396.93     2443.89    131.81 o 
   0   8   3     2379.07     2330.24     61.62 o 
   1   8   3     1833.82     1770.35     38.69 o 
   2   8   3        6.74        9.55      5.44 o 
   3   8   3      656.74      645.24     22.30 o 
   4   8   3      364.42      333.23     30.85 o 
   5   8   3      362.71      342.53     23.03 o 
  -7   9   3     1083.81     1080.20     50.40 o 
  -6   9   3      834.61      869.39     68.81 o 
  -5   9   3        0.15        9.21     20.84 o 
  -4   9   3     1298.81     1240.60     87.23 o 
  -3   9   3      207.39      203.54     41.19 o 
  -1   9   3      866.61      854.85     44.10 o 
   0   9   3        6.71        4.07      3.67 o 
   1   9   3        6.16        5.81      4.06 o 
   2   9   3       88.78      106.49     11.68 o 
   3   9   3      239.39      234.43     27.62 o 
   4   9   3       11.33       18.28     14.90 o 
  -7  10   3      105.94      125.51     33.92 o 
  -6  10   3     1561.10     1606.97     76.57 o 
  -5  10   3     1325.64     1299.73     63.48 o 
  -4  10   3        1.46        9.21     13.08 o 
  -3  10   3      191.78      228.74     28.11 o 
  -2  10   3     2158.47     2211.76    100.31 o 
  -1  10   3      123.75      177.85     41.19 o 
   0  10   3       49.76       53.07      4.97 o 
   1  10   3      929.23      934.67     73.48 o 
   2  10   3       21.72       46.49     20.90 o 
   3  10   3      268.33      272.19     18.17 o 
  -6  11   3      445.96      476.86     37.32 o 
  -5  11   3       38.18       42.16     31.02 o 
  -4  11   3     2969.67     2952.25    184.15 o 
  -3  11   3        0.38       19.87     30.05 o 
  -2  11   3      286.07      267.99     31.98 o 
  -1  11   3     1180.51      923.18     85.78 o 
   0  11   3      331.73      299.97     30.53 o 
   1  11   3      272.82      256.68     12.06 o 
   2  11   3      175.46      184.56     13.31 o 
  -5  12   3     1160.21     1148.53     66.88 o 
  -4  12   3     1235.98     1332.20     77.05 o 
  -3  12   3      519.20      547.13     45.07 o 
  -2  12   3     1540.72     1625.39    130.84 o 
  -1  12   3      518.06      527.74     44.58 o 
   0  12   3      965.92      984.24     57.18 o 
   1  12   3      757.87      782.16     80.45 o 
  -4  13   3       28.84       14.05     32.95 o 
  -3  13   3       62.79      118.73     28.59 o 
  -2  13   3     3986.98     4046.99    206.44 o 
  -1  13   3      215.72      261.21     60.09 o 
   0 -14   4      289.25      328.33     22.51 o 
   1 -14   4       35.70       40.23     11.26 o 
   2 -14   4     4793.16     4860.74    131.47 o 
   3 -14   4       87.74      105.99     14.32 o 
  -2 -13   4        0.48       12.64     12.80 o 
  -1 -13   4      892.81      914.49     31.52 o 
   0 -13   4     1104.42     1068.56     31.95 o 
   1 -13   4     1036.39      976.58     28.28 o 
   2 -13   4     1124.83     1107.19     31.45 o 
   3 -13   4      841.75      887.05     26.45 o 
   4 -13   4     3628.25     3736.71     95.31 o 
   5 -13   4      324.13      316.20     18.89 o 
  -3 -12   4      750.39      717.77     48.52 o 
  -2 -12   4      791.03      829.09     26.65 o 
  -1 -12   4      325.56      315.23     20.84 o 
   0 -12   4       86.94       81.84     12.65 o 
   1 -12   4     2803.02     2848.66     78.67 o 
   2 -12   4      662.78      657.83     26.45 o 
   3 -12   4       50.97       59.72     13.24 o 
   4 -12   4     3208.36     3357.38    100.78 o 
   5 -12   4      413.56      429.04     30.00 o 
   6 -12   4     1095.47      752.05    124.03 o 
  -4 -11   4      877.23      848.68     50.01 o 
  -3 -11   4      281.45      286.49     28.99 o 
  -2 -11   4      131.79      122.83     23.94 o 
  -1 -11   4     1447.90     1478.20     52.04 o 
   0 -11   4      655.95      669.97     29.45 o 
   1 -11   4        0.42       -4.03      8.05 o 
   2 -11   4     1737.20     1763.18     58.10 o 
   3 -11   4      474.99      507.62     23.13 o 
   4 -11   4      818.79      897.42     29.19 o 
   5 -11   4      245.09      241.30     18.04 o 
   6 -11   4     1979.87     1976.62     55.57 o 
  -5 -10   4        0.15        0.20      8.69 o 
  -4 -10   4      109.46      129.88     41.19 o 
  -3 -10   4      182.78      198.55     13.85 o 
  -2 -10   4      681.14      712.43     29.68 o 
  -1 -10   4      236.01      219.10     18.40 o 
   0 -10   4      129.76      142.60     15.13 o 
   1 -10   4     1331.61     1366.98     47.47 o 
   2 -10   4       71.98       65.80      8.97 o 
   3 -10   4      581.81      573.78     26.96 o 
   4 -10   4      829.71      847.41     48.59 o 
   5 -10   4     1868.34     1935.44     52.04 o 
   6 -10   4      657.58      683.22     30.39 o 
   7 -10   4      446.15      440.03     34.89 o 
  -5  -9   4        6.57        9.02     13.25 o 
  -4  -9   4      587.31      608.89     24.93 o 
  -3  -9   4      411.88      426.84     24.19 o 
  -2  -9   4      402.45      414.80     21.58 o 
  -1  -9   4      999.56      949.46     26.70 o 
   0  -9   4      754.22      688.94     38.91 o 
   1  -9   4     1638.30     1647.94     48.39 o 
   2  -9   4      162.29      183.59     13.97 o 
   3  -9   4     3023.23     3040.58    102.83 o 
   4  -9   4     1650.78     1668.96     44.57 o 
   5  -9   4      723.55      753.36     36.68 o 
   6  -9   4     1127.97     1192.80     46.56 o 
   7  -9   4       81.39       70.27     20.35 o 
  -6  -8   4      620.33      601.40     53.79 o 
  -5  -8   4        5.90        6.29      9.58 o 
  -4  -8   4      331.19      366.16     26.26 o 
  -3  -8   4      627.27      585.38     23.02 o 
  -2  -8   4       33.37       37.43     10.44 o 
  -1  -8   4      179.85      171.54     15.55 o 
   0  -8   4       64.24       79.88     11.08 o 
   1  -8   4      614.03      646.63     22.92 o 
   2  -8   4      938.49      889.43     33.32 o 
   3  -8   4     1371.18     1311.98     85.05 o 
   4  -8   4       22.79       16.94      8.75 o 
   5  -8   4       95.80       76.51     12.85 o 
   6  -8   4     1086.80      789.03    115.92 o 
   7  -8   4      473.56      463.77     39.25 o 
  -6  -7   4     1821.17     1747.99     74.69 o 
  -5  -7   4     1014.17      996.08     46.50 o 
  -4  -7   4      198.56      174.90     16.96 o 
  -3  -7   4      823.53      847.08     24.79 o 
  -2  -7   4     3089.10     3020.41     67.39 o 
  -1  -7   4        8.51        4.94      6.40 o 
   0  -7   4      579.28      594.49     22.21 o 
   1  -7   4     1847.44     1823.54     46.91 o 
   2  -7   4      972.80      949.90     42.39 o 
   3  -7   4     1171.30     1201.98     37.40 o 
   4  -7   4       51.88       52.28     11.81 o 
   5  -7   4     1284.79     1225.87     72.72 o 
   6  -7   4      120.27      118.98     13.30 o 
   7  -7   4      255.78      215.17     31.02 o 
  -7  -6   4     4224.43     4287.84    229.22 o 
  -6  -6   4      119.25      139.07     15.77 o 
  -5  -6   4       54.08       42.67     12.32 o 
  -4  -6   4     4707.57     4750.87    128.86 o 
  -3  -6   4       65.04       73.78     11.50 o 
  -2  -6   4      147.93      166.52     13.12 o 
  -1  -6   4     9841.83     9836.87    265.52 o 
   0  -6   4     3267.65     3311.97    130.13 o 
   1  -6   4      121.35      100.12     23.29 o 
   2  -6   4      368.97      368.39     16.70 o 
   3  -6   4      312.00      334.47     16.98 o 
   4  -6   4       13.16        6.53      7.88 o 
   5  -6   4      292.92      260.75     31.42 o 
   6  -6   4      114.54      122.27     11.15 o 
   7  -6   4      944.62      994.42     62.51 o 
   8  -6   4      156.88      153.14     31.02 o 
  -7  -5   4     2162.77     2353.27    182.70 o 
  -6  -5   4     2076.66     2051.67     73.24 o 
  -5  -5   4     4494.90     4768.09    151.51 o 
  -4  -5   4     2104.82     2108.90     63.05 o 
  -3  -5   4      598.53      584.99     24.14 o 
  -2  -5   4    11161.81    10708.05    366.80 o 
  -1  -5   4      336.38      405.00     27.62 o 
   0  -5   4      165.06      149.05     17.61 o 
   1  -5   4     5691.51     4976.55    139.80 o 
   2  -5   4      965.40     1026.85     33.69 o 
   3  -5   4       98.18       87.38     19.05 o 
   4  -5   4     1161.16     1127.39     26.69 o 
   5  -5   4      527.53      569.87     24.32 o 
   6  -5   4      104.40       97.89     41.19 o 
   7  -5   4      173.93      210.32     56.70 o 
   8  -5   4      218.71      160.89     58.15 o 
  -7  -4   4       30.21       20.35     19.38 o 
  -6  -4   4      284.23      302.71     28.35 o 
  -5  -4   4     9558.39     9589.48    464.26 o 
  -4  -4   4      235.86      232.81     19.93 o 
  -3  -4   4    10559.59    10321.49    352.82 o 
  -2  -4   4    18751.90    19366.97    776.83 o 
  -1  -4   4     3250.13     3244.26     86.91 o 
   0  -4   4     7490.10     6730.85    234.73 o 
   1  -4   4     2342.43     2207.33    117.52 o 
   2  -4   4      164.32      218.96     19.88 o 
   3  -4   4     4791.76     4781.27    120.08 o 
   4  -4   4     1253.04     1165.76     31.44 o 
   5  -4   4      108.41       96.53     24.54 o 
   6  -4   4      472.92      468.13     43.61 o 
   7  -4   4      139.62      176.88     31.98 o 
   8  -4   4       77.99       52.82     26.17 o 
  -8  -3   4      366.99      387.69     40.71 o 
  -7  -3   4      740.22      801.49     25.87 o 
  -6  -3   4     3496.35     3517.79    210.32 o 
  -5  -3   4     1035.61     1022.53     54.28 o 
  -4  -3   4      342.83      335.81     22.05 o 
  -3  -3   4    27660.42    28376.99   1306.02 o 
  -2  -3   4      625.21      556.71     21.58 o 
  -1  -3   4     1838.44     1692.39     57.80 o 
   0  -3   4    27270.01    27027.53   1196.19 o 
   1  -3   4        6.31       19.12     11.78 o 
   2  -3   4     1098.22     1575.20     88.20 o 
   3  -3   4    10010.91     9885.40    529.01 o 
   4  -3   4     2422.93     2254.21    163.39 o 
   5  -3   4     1179.57     1080.68    102.25 o 
   6  -3   4      783.50      716.26     51.85 o 
   7  -3   4       80.38       70.75     24.72 o 
   8  -3   4      107.88      108.55     56.70 o 
  -8  -2   4       47.52       52.82     36.35 o 
  -7  -2   4      503.96      577.17     66.88 o 
  -6  -2   4     3331.48     3438.80    193.84 o 
  -5  -2   4     1743.81     1789.18    108.55 o 
  -4  -2   4     9393.14     9075.34    284.23 o 
  -3  -2   4     8415.08     8179.55    254.81 o 
  -2  -2   4      447.88      390.97     17.63 o 
  -1  -2   4     1613.16     1256.45     47.94 o 
   0  -2   4     9369.80     8826.62    278.63 o 
   1  -2   4      790.59     1066.34    129.15 o 
   2  -2   4    46856.50    50698.20   2772.99 o 
   3  -2   4     2469.27     2511.81     72.64 o 
   4  -2   4      123.29      124.64     17.18 o 
   5  -2   4     8408.81     8488.45    412.40 o 
   6  -2   4       65.87       57.67     39.74 o 
   7  -2   4      101.14      117.28     29.56 o 
   8  -2   4     1385.12     1417.34     66.31 o 
  -8  -1   4       49.80        9.51     24.96 o 
  -7  -1   4     1247.15     1151.92     61.06 o 
  -6  -1   4        4.69        0.00      9.69 o 
  -5  -1   4      420.40      383.33     27.62 o 
  -4  -1   4     9770.05     9553.33    297.78 o 
  -3  -1   4     2505.13     2596.33     63.56 o 
  -2  -1   4      268.73      747.48    342.38 o 
  -1  -1   4     7672.88     6335.23    182.99 o 
   0  -1   4     2278.61     1946.10     59.26 o 
   1  -1   4    13100.82    13821.69    499.96 o 
   2  -1   4    52957.11    61868.07   3737.39 o 
   3  -1   4     1397.51     1418.95     81.41 o 
   4  -1   4    11036.00     5900.89   3510.76 o 
   5  -1   4     1867.59     1874.96     94.50 o 
   6  -1   4      114.63      103.22     26.65 o 
   7  -1   4     3006.44     2896.04    220.01 o 
  -8   0   4        5.21       -1.94     10.21 o 
  -7   0   4       67.45       58.15     16.96 o 
  -6   0   4     2644.69     2710.91    109.52 o 
  -5   0   4       60.08       82.87     14.54 o 
  -4   0   4      627.67      813.09     37.49 o 
  -3   0   4       54.73      155.49     10.26 o 
  -2   0   4    24432.57    25359.61   1081.79 o 
  -1   0   4     1493.71     1298.16     58.93 o 
   0   0   4     2695.85     2871.10     87.77 o 
   1   0   4    45581.91    51238.39   2810.69 o 
   2   0   4      452.12      492.38     37.52 o 
   3   0   4     1844.16     1681.03     69.54 o 
   4   0   4     9601.04     9240.08    440.51 o 
   5   0   4     1387.21     1342.37     74.15 o 
   6   0   4     2028.04     1899.68    102.74 o 
   7   0   4     5661.01     5825.88    267.99 o 
  -8   1   4      294.13      297.84     30.29 o 
  -7   1   4      545.04      516.93     70.75 o 
  -6   1   4      977.18      976.49     65.91 o 
  -5   1   4        1.33       -2.42      7.75 o 
  -4   1   4     4179.63     4259.65    115.59 o 
  -3   1   4     2430.23     2802.81     70.04 o 
  -2   1   4     3927.81     4033.19    111.71 o 
  -1   1   4     3777.52     3452.26     91.86 o 
   0   1   4     2580.55     2255.21    142.48 o 
   1   1   4     5863.35     5788.42    167.41 o 
   2   1   4     4720.97     4629.97    126.31 o 
   3   1   4    11790.89    10520.27    987.15 o 
   4   1   4      285.14      270.41     56.70 o 
   5   1   4      156.19      248.61     60.09 o 
   6   1   4     6609.45     6844.65    431.79 o 
   7   1   4       81.09      102.63     24.92 o 
  -8   2   4       26.87       19.51     12.90 o 
  -7   2   4       46.38       19.00      8.87 o 
  -6   2   4      826.92      919.74     26.79 o 
  -5   2   4      152.09      165.25     15.02 o 
  -4   2   4     1914.98     2034.40     83.84 o 
  -3   2   4     2460.12     2626.44     68.10 o 
  -2   2   4     4370.59     4623.48    119.11 o 
  -1   2   4      159.80      214.68     14.73 o 
   0   2   4       18.71       54.60      6.48 o 
   1   2   4     1389.39     1440.83     42.85 o 
   2   2   4     1654.27     1991.95     58.15 o 
   3   2   4    10766.63     9613.92    927.30 o 
   4   2   4     1719.16     1569.17     74.63 o 
   5   2   4     2659.25     2682.81    130.84 o 
   6   2   4     2126.59     2228.17     79.04 o 
   7   2   4       35.60       33.82     17.61 o 
  -8   3   4       41.55       43.33      6.79 o 
  -7   3   4     1289.28     1288.64     36.47 o 
  -6   3   4      439.04      474.51     22.53 o 
  -5   3   4      452.67      431.89     14.38 o 
  -4   3   4      623.10      581.53     21.32 o 
  -3   3   4     1174.98     1051.01     26.91 o 
  -2   3   4     4126.60     4146.46    160.41 o 
  -1   3   4     2285.96     2371.33     53.96 o 
   0   3   4     4306.70     4425.46     93.05 o 
   1   3   4     4462.50     4335.35     94.86 o 
   2   3   4      797.33      731.43     66.88 o 
   3   3   4     1093.41      968.90     50.64 o 
   4   3   4      240.80      225.83     46.04 o 
   5   3   4     2383.85     2430.00     79.23 o 
   6   3   4      444.00      441.97     28.52 o 
   7   3   4       25.49        4.69     21.42 o 
  -8   4   4      198.88      228.49     21.65 o 
  -7   4   4     1559.22     1631.87     52.13 o 
  -6   4   4      359.55      340.99     13.78 o 
  -5   4   4       59.89       49.86     20.34 o 
  -4   4   4      543.04      564.01     18.81 o 
  -3   4   4      794.23      862.58     27.80 o 
  -2   4   4      327.86      555.52     28.93 o 
  -1   4   4     2854.89     2906.72     50.70 o 
   0   4   4      780.38      782.07     22.42 o 
   1   4   4      289.21      257.64     12.48 o 
   2   4   4     2578.37     2443.87     63.97 o 
   3   4   4     1098.32     1104.59     34.53 o 
   4   4   4      987.64      710.18    129.25 o 
   5   4   4       29.16       33.44     14.03 o 
   6   4   4      563.20      596.90     41.62 o 
  -8   5   4      739.92      672.01     34.41 o 
  -7   5   4       85.26       87.62      7.81 o 
  -6   5   4      217.08      218.80      9.75 o 
  -5   5   4     1407.91     1385.95     48.21 o 
  -4   5   4      697.35      690.98     38.77 o 
  -3   5   4      224.66      218.16     21.04 o 
  -2   5   4     6231.85     6575.69    259.27 o 
  -1   5   4     1110.39     1304.03     49.90 o 
   0   5   4      108.76      131.58     13.81 o 
   1   5   4      688.59      673.14     61.55 o 
   2   5   4     1722.57     1754.54     36.93 o 
   3   5   4     1687.59     1536.83    109.74 o 
   4   5   4       86.65       49.57     18.99 o 
   5   5   4     2730.90     2773.94    118.52 o 
   6   5   4       46.20       32.63     18.82 o 
  -8   6   4      609.87      563.05     26.90 o 
  -7   6   4     2554.16     2483.48     72.15 o 
  -6   6   4      185.89      221.85     14.19 o 
  -5   6   4      289.20      303.49     12.69 o 
  -4   6   4     4278.27     4186.80     82.91 o 
  -3   6   4        1.04        9.21      9.69 o 
  -2   6   4      202.69      135.69     17.45 o 
  -1   6   4      380.61      434.21     43.13 o 
   0   6   4      561.12      547.94     17.28 o 
   1   6   4      327.73      325.04     11.85 o 
   2   6   4        0.81        3.73      5.13 o 
   3   6   4      769.11      711.01     26.51 o 
   4   6   4      826.42      820.50     35.84 o 
   5   6   4      349.76      407.64     40.63 o 
  -8   7   4      207.35      192.07     18.04 o 
  -7   7   4     3538.45     3395.15     84.31 o 
  -6   7   4     1101.88     1069.69     27.33 o 
  -5   7   4     1396.44     1378.84     27.23 o 
  -4   7   4     1063.41     1196.02     51.37 o 
  -3   7   4     6387.84     6720.58    284.47 o 
  -2   7   4      429.09      441.97     29.08 o 
  -1   7   4       36.71       50.88     26.17 o 
   0   7   4     2029.64     1913.51     84.81 o 
   1   7   4      223.80      208.54     10.25 o 
   2   7   4      342.69      369.80     11.52 o 
   3   7   4      771.52      710.33     22.39 o 
   4   7   4      183.84      180.01     17.50 o 
   5   7   4      209.36      192.77     23.56 o 
  -6   8   4      123.82      109.72     14.57 o 
  -5   8   4     7890.56     7328.28    329.76 o 
  -4   8   4      294.04      260.72     24.72 o 
  -3   8   4      695.59      751.63     41.19 o 
  -2   8   4     6225.59     6425.46    280.11 o 
  -1   8   4     1472.45     1434.45     89.17 o 
   0   8   4      627.97      655.73     20.00 o 
   1   8   4     1987.80     1916.10     44.56 o 
   2   8   4     1235.03     1273.38     31.96 o 
   3   8   4      207.80      181.62     28.76 o 
   4   8   4        0.12        7.63      8.82 o 
  -6   9   4     5663.64     5413.59    246.67 o 
  -5   9   4     1133.88     1107.34     86.75 o 
  -4   9   4      429.48      389.14     52.34 o 
  -3   9   4     6674.42     6821.38    360.07 o 
  -2   9   4      242.22      242.79     26.17 o 
  -1   9   4        6.36       31.02     25.68 o 
   0   9   4     4339.68     4480.81    117.10 o 
   1   9   4      420.65      399.63     11.64 o 
   2   9   4      163.34      151.37     14.55 o 
   3   9   4     1062.77     1032.15     28.38 o 
   4   9   4      613.30      632.08     32.02 o 
  -7  10   4      666.26      636.29     40.71 o 
  -5  10   4      221.33      173.01     41.19 o 
  -4  10   4     1828.91     1979.15    129.39 o 
  -3  10   4     3835.84     3880.28    218.56 o 
  -2  10   4      250.00      289.80     50.40 o 
  -1  10   4     5808.29     5911.77    264.11 o 
   0  10   4     2767.24     2722.12     51.82 o 
   1  10   4      182.12      177.86      9.69 o 
   2  10   4     2342.82     2202.12     52.31 o 
   3  10   4      255.00      266.88     22.59 o 
  -6  11   4      530.91      533.07     40.71 o 
  -5  11   4        1.38       -4.85     13.57 o 
  -4  11   4     3195.55     3354.96    155.08 o 
  -3  11   4       34.65       37.32     18.42 o 
  -2  11   4      389.27      342.62     58.64 o 
  -1  11   4     6810.63     7220.22    346.50 o 
   0  11   4       63.18       53.79     31.50 o 
   1  11   4      287.54      259.75     44.10 o 
   2  11   4     2770.88     2612.05    152.65 o 
  -5  12   4     1257.40     1259.02    115.82 o 
  -4  12   4      879.96      992.48     99.83 o 
  -3  12   4      280.46      230.19     56.70 o 
  -2  12   4     3282.45     3353.51    160.89 o 
  -1  12   4     1260.56     1223.16    107.10 o 
   0  12   4       70.51       55.73     32.95 o 
  -3  13   4      208.34      161.38     56.21 o 
  -2  13   4     2008.22     2209.34    170.58 o 
   0 -14   5      153.59      155.43     16.58 o 
   1 -14   5     1054.73      995.69     35.57 o 
   2 -14   5      149.97      177.90     14.30 o 
   3 -14   5     1005.68     1007.14     37.15 o 
  -2 -13   5      152.69      135.42     14.63 o 
  -1 -13   5       60.13       53.80     13.39 o 
   0 -13   5      394.16      389.91     29.40 o 
   1 -13   5        1.35       -0.89      6.99 o 
   2 -13   5        5.34       12.31      7.48 o 
   3 -13   5      974.81      960.04     47.17 o 
   4 -13   5      748.20      833.11     34.87 o 
   5 -13   5       81.73      103.44     13.45 o 
  -3 -12   5        0.04        2.71     12.09 o 
  -2 -12   5      474.87      495.82     29.34 o 
  -1 -12   5       72.92       88.44     14.56 o 
   0 -12   5      876.60      896.42     46.19 o 
   1 -12   5      571.24      547.66     21.12 o 
   2 -12   5     1379.45     1426.48     40.75 o 
   3 -12   5      647.10      606.03     32.05 o 
   4 -12   5       14.25       20.40      8.59 o 
   5 -12   5     1074.04     1129.32     52.47 o 
  -4 -11   5     1218.10     1207.87     44.03 o 
  -3 -11   5       76.80       93.04     14.59 o 
  -2 -11   5       27.80       26.26     11.71 o 
  -1 -11   5      187.95      181.37     22.80 o 
   0 -11   5      195.40      200.87     18.13 o 
   1 -11   5        1.14        2.90      8.87 o 
   2 -11   5       18.48       29.22     11.65 o 
   3 -11   5       23.02       11.87      9.64 o 
   4 -11   5       74.53       88.10     12.26 o 
   5 -11   5      450.79      459.26     25.38 o 
   6 -11   5        1.51       19.30      9.66 o 
  -5 -10   5     1140.35     1148.58     52.76 o 
  -4 -10   5        6.46        9.73     12.93 o 
  -3 -10   5      278.41      300.31     16.11 o 
  -2 -10   5     1757.00     1741.71     57.11 o 
  -1 -10   5        0.04       -5.69      6.49 o 
   0 -10   5      198.89      190.98     15.19 o 
   1 -10   5      423.78      384.34     28.26 o 
   2 -10   5      591.32      594.09     24.00 o 
   3 -10   5      163.63      190.86     22.64 o 
   4 -10   5      429.12      453.64     25.57 o 
   5 -10   5      290.60      322.97     15.90 o 
   6 -10   5      504.12      505.10     25.62 o 
  -5  -9   5     3438.95     3353.93    134.73 o 
  -4  -9   5        9.78       12.42      9.06 o 
  -3  -9   5     2055.43     2082.79     63.99 o 
  -2  -9   5     4265.50     4231.71    103.72 o 
  -1  -9   5      284.24      282.65     16.77 o 
   0  -9   5     1626.98     1591.72     41.27 o 
   1  -9   5      512.91      530.05     33.39 o 
   2  -9   5      480.30      471.05     27.53 o 
   3  -9   5     1395.98     1373.43     65.35 o 
   4  -9   5       62.98       62.45     11.69 o 
   5  -9   5       13.73       35.84     10.63 o 
   6  -9   5       21.61       22.80      9.59 o 
   7  -9   5        9.75       15.31      8.87 o 
  -6  -8   5     3436.63     3519.87    135.28 o 
  -5  -8   5      170.34      228.35     64.45 o 
  -4  -8   5        0.26        5.52      9.47 o 
  -3  -8   5     6243.44     6072.71    155.15 o 
  -2  -8   5       26.42       25.75     10.49 o 
  -1  -8   5      145.56      143.27     16.13 o 
   0  -8   5     7841.93     7812.03    211.54 o 
   1  -8   5      364.39      363.84     28.62 o 
   2  -8   5      445.25      500.64     37.93 o 
   3  -8   5     3111.34     2976.56     84.22 o 
   4  -8   5      236.16      282.23     15.79 o 
   5  -8   5      508.08      454.44     47.66 o 
   6  -8   5       14.78       28.40      8.68 o 
   7  -8   5      326.28      315.48     62.03 o 
  -6  -7   5     2901.46     2891.08    118.97 o 
  -5  -7   5      473.02      464.29     20.78 o 
  -4  -7   5     4640.16     4730.14    147.15 o 
  -3  -7   5     4668.85     4685.02    114.62 o 
  -2  -7   5      717.42      738.82     23.87 o 
  -1  -7   5     9818.98    10176.82    313.55 o 
   0  -7   5     2572.37     2534.18     66.87 o 
   1  -7   5      129.79      171.99     20.08 o 
   2  -7   5    16701.92    14658.39    957.68 o 
   3  -7   5      207.25      236.76     23.81 o 
   4  -7   5       15.11       -2.75     11.46 o 
   5  -7   5     3072.79     2981.91    114.20 o 
   6  -7   5        0.03        3.80      4.03 o 
   7  -7   5       71.01       61.06     43.13 o 
  -7  -6   5     1498.71     1666.58    157.98 o 
  -6  -6   5      101.77      134.69     13.09 o 
  -5  -6   5      322.85      326.40     15.99 o 
  -4  -6   5    10120.38     9943.65    365.50 o 
  -3  -6   5      380.57      349.71     35.25 o 
  -2  -6   5     2392.09     2390.27     85.78 o 
  -1  -6   5    14099.77    13762.62    494.80 o 
   0  -6   5      608.11      633.32     35.38 o 
   1  -6   5     8490.13     6899.27    888.24 o 
   2  -6   5     9044.92     8324.34    347.88 o 
   3  -6   5     1800.16     1838.34     52.51 o 
   4  -6   5     8471.98     8703.14    238.07 o 
   5  -6   5      403.50      420.18     24.68 o 
   6  -6   5        2.79       -2.23      3.97 o 
   7  -6   5     1344.39     1253.20    132.30 o 
  -7  -5   5      243.13      309.83     38.04 o 
  -6  -5   5     2257.00     2287.41     68.52 o 
  -5  -5   5     1994.93     2036.73     98.99 o 
  -4  -5   5      103.72      108.03     15.25 o 
  -3  -5   5        1.27        6.26      8.20 o 
  -2  -5   5    14549.85    13951.19    497.61 o 
  -1  -5   5      143.19      165.59     15.75 o 
   0  -5   5       12.28       22.51     10.07 o 
   1  -5   5    45024.68    43788.36   2290.33 o 
   2  -5   5      171.68      173.71     21.26 o 
   3  -5   5     1947.89     1943.08     65.06 o 
   4  -5   5     5730.89     5756.93    160.58 o 
   5  -5   5      558.95      461.61     56.36 o 
   6  -5   5     1849.09     1141.91    568.45 o 
   7  -5   5     2289.34     2350.85    124.55 o 
  -7  -4   5      458.59      418.27     19.11 o 
  -6  -4   5      515.78      508.84     43.61 o 
  -5  -4   5     1474.02     1510.23     63.29 o 
  -4  -4   5     1695.69     1647.59     51.23 o 
  -3  -4   5     7182.73     7423.26    270.66 o 
  -2  -4   5     1767.33     1679.98     72.00 o 
  -1  -4   5     2118.44     1959.79     67.84 o 
   0  -4   5     2507.96     2335.37     79.78 o 
   1  -4   5     2951.75     2725.53     89.89 o 
   2  -4   5      942.71      923.82     35.47 o 
   3  -4   5    19622.58    21313.60    709.55 o 
   4  -4   5      521.92      492.37     40.89 o 
   5  -4   5       14.22       69.47     41.43 o 
   6  -4   5     7498.18     7663.15    461.83 o 
   7  -4   5      384.40      438.57     79.96 o 
  -7  -3   5      383.43      404.65     64.94 o 
  -6  -3   5       39.67       44.10     32.95 o 
  -5  -3   5       75.46      212.32     98.13 o 
  -4  -3   5        1.03        2.03      8.14 o 
  -3  -3   5     7436.20     7387.76    236.67 o 
  -2  -3   5     1959.22     2062.63     65.07 o 
  -1  -3   5     4935.25     5657.37    199.54 o 
   0  -3   5     1051.68      776.33     32.38 o 
   1  -3   5     1781.76     1890.11     86.46 o 
   2  -3   5     4713.71     5823.27    561.91 o 
   3  -3   5     9413.03     9801.83    350.84 o 
   4  -3   5      653.05      552.35     89.46 o 
   5  -3   5     4875.68     5288.76    200.03 o 
   6  -3   5     4667.01     4616.40    225.83 o 
   7  -3   5       48.36       53.31     25.68 o 
  -8  -2   5       53.77       11.63     29.56 o 
  -7  -2   5      438.93      442.93     38.28 o 
  -6  -2   5      259.61      423.55     58.15 o 
  -5  -2   5     1482.93     1630.30     71.24 o 
  -4  -2   5      390.90      409.04     46.04 o 
  -3  -2   5      612.22      563.27     36.25 o 
  -2  -2   5     2410.96     2281.04     69.84 o 
  -1  -2   5      268.19      251.23     17.63 o 
   0  -2   5       23.19       91.11     40.47 o 
   1  -2   5     2503.12     2795.12    116.79 o 
   2  -2   5    19667.59    21604.02    874.51 o 
   3  -2   5        2.16      175.65    116.79 o 
   4  -2   5      819.04      834.67     45.67 o 
   5  -2   5     3830.72     3843.93    237.94 o 
   6  -2   5      997.39      939.18    103.71 o 
   7  -2   5      392.06      298.52     77.54 o 
  -8  -1   5        3.96       -5.82     14.05 o 
  -7  -1   5      536.12      534.04     37.32 o 
  -6  -1   5       38.29       35.86     15.51 o 
  -5  -1   5      955.26      916.38     36.76 o 
  -4  -1   5       48.81       32.75     10.79 o 
  -3  -1   5     3568.85     3884.43    122.50 o 
  -2  -1   5      980.25     1062.63     44.10 o 
  -1  -1   5     1355.17     1676.94     69.72 o 
   0  -1   5      748.23      897.27     32.21 o 
   1  -1   5     1449.40     1459.60     51.51 o 
   2  -1   5     5792.85     6117.41    183.23 o 
   3  -1   5     4690.95     4696.97    156.72 o 
   4  -1   5     2793.66     3082.36    190.94 o 
   5  -1   5        7.83       12.12     16.96 o 
   6  -1   5      911.25      845.65     61.55 o 
   7  -1   5     4810.83     4313.52    231.64 o 
  -8   0   5      779.01      768.59     47.98 o 
  -7   0   5       69.45       76.57     17.93 o 
  -6   0   5      207.39      227.77     23.26 o 
  -5   0   5     1346.51     1359.24     44.52 o 
  -4   0   5     2078.96     1993.70     58.18 o 
  -3   0   5     2416.01     2465.31     66.94 o 
  -2   0   5     1645.11     1706.39     49.80 o 
  -1   0   5     3857.41     3757.04    107.77 o 
   0   0   5     5243.98     5083.79    149.38 o 
   1   0   5       60.49       64.82     12.57 o 
   2   0   5     4301.57     4419.19    123.16 o 
   3   0   5      674.73      700.94     39.04 o 
   4   0   5        6.93        2.42     12.12 o 
   5   0   5     3923.12     3640.88    166.22 o 
   6   0   5      176.32      162.83     58.15 o 
   7   0   5      590.44      618.36     57.67 o 
  -8   1   5      642.98      580.21     25.15 o 
  -7   1   5     1346.07     1313.78     63.00 o 
  -6   1   5       21.38       23.75     12.12 o 
  -5   1   5      626.95      665.86     50.40 o 
  -4   1   5     1376.03     1413.65     49.32 o 
  -3   1   5     1723.15     1801.46     47.41 o 
  -2   1   5     1301.54     1367.45     46.30 o 
  -1   1   5      410.24      342.85     17.89 o 
   0   1   5       17.13       17.23      8.59 o 
   1   1   5      136.97       98.23     13.52 o 
   2   1   5     3353.80     3569.37    125.24 o 
   3   1   5        3.61        1.72      3.73 o 
   4   1   5     2346.45     2109.51    137.14 o 
   5   1   5      399.10      345.53     69.30 o 
   6   1   5     1055.15     1084.07    116.31 o 
   7   1   5       43.16       41.65     18.80 o 
  -8   2   5      355.07      433.51     18.45 o 
  -7   2   5     1414.11     1459.41     61.55 o 
  -6   2   5     1239.29     1208.14     49.91 o 
  -5   2   5      258.77      341.17     37.32 o 
  -4   2   5      205.68      147.00     15.11 o 
  -3   2   5     6718.67     6707.89    184.52 o 
  -2   2   5      618.79      634.56     25.68 o 
  -1   2   5     3352.22     3313.85     90.81 o 
   0   2   5     4105.40     4194.44    145.63 o 
   1   2   5     1887.34     2065.18     70.42 o 
   2   2   5     2354.25     2394.17     72.35 o 
   3   2   5     2903.52     2483.40    189.00 o 
   4   2   5     1082.42     1051.61     56.70 o 
   5   2   5       19.93       22.78     18.42 o 
   6   2   5       40.29       43.61     22.29 o 
   7   2   5      845.62      866.56     73.25 o 
  -8   3   5     5209.81     4704.86    398.59 o 
  -7   3   5       21.21       -0.26      7.37 o 
  -6   3   5      151.75      182.91     15.99 o 
  -5   3   5     8157.91     8071.20    369.27 o 
  -4   3   5     1072.39     1084.56     50.88 o 
  -3   3   5      534.12      508.11     18.81 o 
  -2   3   5     2395.66     2408.89    137.14 o 
  -1   3   5      146.35      382.21     42.40 o 
   0   3   5      689.67      761.89     22.23 o 
   1   3   5     1253.74     1283.26     32.21 o 
   2   3   5     1117.04     1161.39     33.63 o 
   3   3   5       12.30        3.66      9.21 o 
   4   3   5      306.67      279.62     28.59 o 
   5   3   5      103.98       86.26     22.78 o 
   6   3   5      126.35      110.48     23.30 o 
  -8   4   5     1518.19     1409.81     45.14 o 
  -7   4   5      452.15      451.54     19.73 o 
  -6   4   5     3926.08     3903.35    121.25 o 
  -5   4   5       72.12      106.99     14.77 o 
  -4   4   5     1495.52     1471.18     40.02 o 
  -3   4   5    10289.10     9992.29    247.64 o 
  -2   4   5        0.67      129.67     14.57 o 
  -1   4   5       46.85       14.65      8.97 o 
   0   4   5     3054.82     3341.54     70.60 o 
   1   4   5      535.05      526.88     18.84 o 
   2   4   5     1198.19     1154.66     28.22 o 
   3   4   5      107.03      121.56     10.20 o 
   4   4   5     1034.72      675.69    137.87 o 
   5   4   5      361.01      305.86     46.28 o 
   6   4   5      229.96      236.38     23.25 o 
  -8   5   5        2.04       60.92     35.62 o 
  -7   5   5     1703.23     1631.12     47.95 o 
  -6   5   5     8688.30     8025.84    734.64 o 
  -5   5   5       12.99       10.17      3.94 o 
  -4   5   5     3717.34     3867.55    100.55 o 
  -3   5   5    10161.43    11112.45    346.56 o 
  -2   5   5      583.86      575.23     30.05 o 
  -1   5   5     6096.26     5865.23    161.57 o 
   0   5   5     1889.47     1887.08    192.63 o 
   1   5   5     1846.99     1865.19     56.87 o 
   2   5   5     4363.26     4131.91    121.85 o 
   3   5   5       72.57       87.08     15.73 o 
   4   5   5       98.59       79.49     19.77 o 
   5   5   5      693.23      712.01     32.96 o 
   6   5   5        5.06        1.45     15.02 o 
  -8   6   5      146.81      156.61     18.35 o 
  -7   6   5     4692.12     4531.36    177.33 o 
  -6   6   5      125.07      113.06      9.24 o 
  -5   6   5       36.45       36.01     14.54 o 
  -4   6   5     8814.74     7496.69    643.25 o 
  -3   6   5       80.12      220.50     22.78 o 
  -2   6   5      385.29      268.96     37.80 o 
  -1   6   5    15879.94    19056.79    876.79 o 
   0   6   5     1322.37     1331.48     41.07 o 
   1   6   5      272.53      313.33     19.60 o 
   2   6   5     3764.42     3579.08    117.71 o 
   3   6   5      848.15      867.09     32.24 o 
   4   6   5      966.96      887.73     62.50 o 
   5   6   5      252.98      258.59     27.62 o 
  -8   7   5      132.46      135.21     20.35 o 
  -7   7   5     1773.56     1639.10     48.51 o 
  -6   7   5      306.43      289.87     17.23 o 
  -5   7   5     3834.56     3766.43    250.03 o 
  -4   7   5     3119.03     3169.36    162.34 o 
  -3   7   5      396.68      475.40     52.34 o 
  -2   7   5    18512.71    17465.38   1023.50 o 
  -1   7   5     2498.91     2537.91    101.28 o 
   0   7   5        0.49        4.27      3.59 o 
   1   7   5    12124.25    11969.28    322.47 o 
   2   7   5        9.94       20.86      6.00 o 
   3   7   5       34.57       32.06      6.09 o 
   4   7   5     4397.55     3913.74    225.13 o 
  -6   8   5       38.94       40.22     27.14 o 
  -5   8   5     4806.76     4615.92    244.24 o 
  -4   8   5      703.79      714.80     40.71 o 
  -3   8   5      918.79      963.89     50.40 o 
  -2   8   5     6451.64     4813.16    251.03 o 
  -1   8   5      877.12      865.03     44.10 o 
   0   8   5     4715.37     4715.16     98.18 o 
   1   8   5     2237.53     2252.19     51.69 o 
   2   8   5      421.29      404.96     15.48 o 
   3   8   5     6419.48     6186.34    165.60 o 
   4   8   5      741.61      745.48     93.29 o 
  -6   9   5     1703.72     1498.42    110.49 o 
  -5   9   5      191.79      238.91     25.68 o 
  -4   9   5        4.29        8.24     12.60 o 
  -3   9   5     3115.88     3147.06    136.18 o 
  -2   9   5        6.40        4.85     20.35 o 
  -1   9   5       72.91      104.19     19.87 o 
   0   9   5     7732.06     8193.11    200.55 o 
   1   9   5      242.95      241.76     11.92 o 
   2   9   5      615.78      613.26     19.67 o 
   3   9   5     3741.81     3179.60    307.47 o 
  -5  10   5      272.34      320.81     31.02 o 
  -4  10   5      339.34      391.08     34.89 o 
  -3  10   5        0.63       -3.39     13.08 o 
  -2  10   5      384.15      383.81     33.44 o 
  -1  10   5     1455.22     1541.06    111.46 o 
   0  10   5      457.62      462.80     54.28 o 
   1  10   5      424.69      391.29     18.21 o 
   2  10   5     3651.57     3460.01     86.73 o 
  -3  11   5      986.50     1113.64    101.28 o 
  -2  11   5      283.23      316.94     33.92 o 
  -1  11   5     1034.71      924.15     88.68 o 
   0  11   5      141.85      176.88     23.75 o 
   1  11   5      696.88      757.45     43.61 o 
  -4  12   5      526.13      577.66     47.01 o 
  -3  12   5      237.42      215.17     32.47 o 
  -2  12   5        1.07       18.90     33.44 o 
  -1  12   5        0.45        9.69     15.51 o 
   0  12   5      178.00      175.91     26.17 o 
   0 -14   6      265.34      273.86     18.74 o 
   1 -14   6       21.46       10.36      8.10 o 
   2 -14   6      155.23      162.28     24.34 o 
   3 -14   6        0.07       12.32      8.06 o 
  -2 -13   6       34.39       34.77     13.95 o 
  -1 -13   6        0.30       -3.83      9.72 o 
   0 -13   6      655.62      695.41     44.02 o 
   1 -13   6      625.00      617.67     26.93 o 
   2 -13   6      103.22      113.96     16.37 o 
   3 -13   6       79.34      114.92     21.83 o 
   4 -13   6       73.68       57.28     11.15 o 
  -3 -12   6     1138.96     1183.50     43.67 o 
  -2 -12   6      309.63      292.11     17.34 o 
  -1 -12   6     3620.59     3560.68    119.75 o 
   0 -12   6      447.99      437.64     19.76 o 
   1 -12   6       38.10       41.60      8.75 o 
   2 -12   6     3438.48     3450.03    131.89 o 
   3 -12   6        8.16       29.06     18.28 o 
   4 -12   6      244.96      273.72     18.41 o 
   5 -12   6      206.60      226.31     45.69 o 
  -4 -11   6     2899.61     2771.21    154.61 o 
  -3 -11   6      114.21      134.70     14.89 o 
  -2 -11   6     1533.06     1448.53     52.36 o 
  -1 -11   6     3680.54     3582.45     91.87 o 
   0 -11   6      475.04      435.01     19.60 o 
   1 -11   6     2617.58     2536.66     70.18 o 
   2 -11   6     1960.32     2022.95     52.79 o 
   3 -11   6      235.41      227.11     31.50 o 
   4 -11   6     1355.71     1308.85    107.28 o 
   5 -11   6        7.00       16.08     14.48 o 
   6 -11   6       60.60       40.19     11.15 o 
  -4 -10   6      697.75      701.70     31.68 o 
  -3 -10   6       28.70       33.04     10.73 o 
  -2 -10   6     6018.73     5872.22    156.37 o 
  -1 -10   6       21.94       12.65      8.64 o 
   0 -10   6      235.44      231.13     16.54 o 
   1 -10   6     7001.38     6710.12    339.98 o 
   2 -10   6        7.26       16.88      8.01 o 
   3 -10   6      919.94     1025.88     45.24 o 
   4 -10   6     4540.47     4824.98    142.44 o 
   5 -10   6        9.18        5.39      9.74 o 
   6 -10   6     1125.88     1108.02     69.38 o 
  -5  -9   6     1224.95     1224.09     47.54 o 
  -4  -9   6      347.72      367.86     30.98 o 
  -3  -9   6     2665.61     2709.02     75.28 o 
  -2  -9   6     1809.98     1907.23     55.98 o 
  -1  -9   6     1703.79     1665.57     48.83 o 
   0  -9   6     3297.83     3421.13     91.04 o 
   1  -9   6     3108.11     3094.70     91.19 o 
   2  -9   6      107.94      122.91     14.44 o 
   3  -9   6     7425.94     7585.19    224.40 o 
   4  -9   6      116.18      191.84     58.64 o 
   5  -9   6       11.77       18.14      7.98 o 
   6  -9   6     3535.88     3472.61     94.27 o 
  -6  -8   6      434.61      484.16     33.03 o 
  -5  -8   6       19.94       27.09     16.65 o 
  -4  -8   6        9.05       17.90      9.93 o 
  -3  -8   6     2381.86     2428.42    108.51 o 
  -2  -8   6      347.40      414.87     26.09 o 
  -1  -8   6       99.74       88.03     13.75 o 
   0  -8   6     9981.65    10097.04    295.97 o 
   1  -8   6      243.98      288.00     23.50 o 
   2  -8   6     5081.73     4438.21    368.34 o 
   3  -8   6     7046.19     6872.52    199.71 o 
   4  -8   6     1178.76     1301.77     39.66 o 
   5  -8   6     3544.28     3611.53     96.29 o 
   6  -8   6     2080.25     1964.85    150.72 o 
   7  -8   6       17.08        9.69     17.93 o 
  -6  -7   6        9.07       42.75     37.56 o 
  -5  -7   6     1528.43     1545.00     48.30 o 
  -4  -7   6      211.49      212.24     52.08 o 
  -3  -7   6        0.36       -8.33      9.87 o 
  -2  -7   6     4438.59     4443.38    134.64 o 
  -1  -7   6      546.26      551.48     27.57 o 
   0  -7   6       52.75       45.68     23.38 o 
   1  -7   6        9.05       17.83      8.48 o 
   2  -7   6    20192.09    19292.64    689.75 o 
   3  -7   6        0.05       -0.65      6.53 o 
   4  -7   6       27.39       31.30     10.40 o 
   5  -7   6     5143.11     4974.84    131.51 o 
   6  -7   6      324.34      302.56     31.56 o 
   7  -7   6      936.22      931.42     69.78 o 
  -6  -6   6      165.41      208.17     64.45 o 
  -5  -6   6      464.77      444.10     28.57 o 
  -4  -6   6        0.68       -5.36     17.78 o 
  -3  -6   6     1642.14     1594.42     77.98 o 
  -2  -6   6        6.27        4.56     11.29 o 
  -1  -6   6     2040.10     2027.94     64.05 o 
   0  -6   6     5326.96     5500.05    210.66 o 
   1  -6   6     5426.46     5199.83    161.20 o 
   2  -6   6      584.86      555.50     64.62 o 
   3  -6   6     2872.01     2900.79     86.45 o 
   4  -6   6     1745.53     1836.47     52.16 o 
   5  -6   6      199.58      174.07     16.21 o 
   6  -6   6       42.80       31.51      6.44 o 
   7  -6   6     6048.58     6298.97    418.70 o 
  -7  -5   6      150.68      160.49     14.10 o 
  -6  -5   6      352.79      286.41     36.35 o 
  -5  -5   6      911.34      964.77     47.00 o 
  -4  -5   6      266.85      315.23     39.98 o 
  -3  -5   6      512.06      535.59     26.52 o 
  -2  -5   6      328.35      332.21     21.52 o 
  -1  -5   6      924.28      903.21     45.52 o 
   0  -5   6     1344.85     1408.26     74.96 o 
   1  -5   6     1368.58     1166.29     53.06 o 
   2  -5   6     6582.48     6896.04    537.92 o 
   3  -5   6       52.13       61.77      9.53 o 
   4  -5   6      185.58      234.60     16.83 o 
   5  -5   6     2484.48     2438.83     58.34 o 
   6  -5   6     1557.17     1548.12     68.42 o 
   7  -5   6     2417.66     2420.63    199.66 o 
  -7  -4   6      388.09      382.84     72.69 o 
  -6  -4   6      143.08      196.75     28.59 o 
  -5  -4   6      713.02      892.31     37.00 o 
  -4  -4   6      739.94      761.06     32.12 o 
  -3  -4   6      827.88      855.23     33.00 o 
  -2  -4   6      585.20      620.47    122.36 o 
  -1  -4   6     1331.27     1206.32     50.46 o 
   0  -4   6      109.65      137.57     20.51 o 
   1  -4   6      331.45      315.56     22.27 o 
   2  -4   6     2258.84     2297.78     83.79 o 
   3  -4   6      692.92      746.13     38.69 o 
   4  -4   6      287.14      306.16     90.26 o 
   5  -4   6      188.20      170.80     16.85 o 
   6  -4   6     2663.21     2780.70    201.60 o 
   7  -4   6      295.00      375.57     47.98 o 
  -7  -3   6       41.06       59.12     39.74 o 
  -6  -3   6     1148.55     1258.05    101.77 o 
  -5  -3   6        2.63      136.54     95.71 o 
  -4  -3   6      152.91      113.61     14.00 o 
  -3  -3   6     2434.76     2489.88     83.11 o 
  -2  -3   6       45.12       82.13     13.57 o 
  -1  -3   6     2295.50     2202.31     74.40 o 
   0  -3   6     1787.10     1672.93     62.93 o 
   1  -3   6     6938.47     6804.67    230.19 o 
   2  -3   6      449.83      466.30     44.79 o 
   3  -3   6      460.02      540.62     30.31 o 
   4  -3   6     2197.46     1993.32     90.55 o 
   5  -3   6       55.91       60.12     16.53 o 
   6  -3   6       32.69       47.98     24.72 o 
   7  -3   6     1453.20     1538.16    151.68 o 
  -8  -2   6     1831.52     1794.03     96.92 o 
  -7  -2   6       66.98       81.41     21.81 o 
  -6  -2   6       23.41      -16.48     28.59 o 
  -5  -2   6     2107.99     2058.75     62.85 o 
  -4  -2   6      406.95      408.94     24.43 o 
  -3  -2   6      152.37      174.27     18.63 o 
  -2  -2   6      823.11      809.72     34.21 o 
  -1  -2   6     1545.63     1596.94     58.44 o 
   0  -2   6       10.28       18.50     12.22 o 
   1  -2   6     1737.65     1895.02     63.00 o 
   2  -2   6      334.06      455.51     42.43 o 
   3  -2   6     1258.39     1336.27     49.67 o 
   4  -2   6        2.28        2.24     12.12 o 
   5  -2   6       61.96       55.08     21.24 o 
   6  -2   6      903.04      879.08    108.55 o 
   7  -2   6      138.40      186.58     39.25 o 
  -8  -1   6      451.87      436.63     40.22 o 
  -7  -1   6      363.37      381.87     34.41 o 
  -6  -1   6     1634.32     1518.77     73.66 o 
  -5  -1   6      815.78      805.47     29.22 o 
  -4  -1   6     2496.51     2513.46     68.67 o 
  -3  -1   6     5096.57     5077.22    170.08 o 
  -2  -1   6     1340.60     1379.59     58.51 o 
  -1  -1   6     1588.17     1614.84     85.78 o 
   0  -1   6        1.68        4.46      9.72 o 
   1  -1   6     1384.38     1474.68     45.78 o 
   2  -1   6      782.44      795.15     40.66 o 
   3  -1   6      519.23      576.76     36.52 o 
   4  -1   6     1450.57     1528.82     88.10 o 
   5  -1   6      934.91      869.88     56.21 o 
   6  -1   6     1189.08     1187.30     79.48 o 
   7  -1   6        7.73       18.90     22.78 o 
  -8   0   6       35.37       65.42     19.38 o 
  -7   0   6     1046.38     1026.89     55.25 o 
  -6   0   6     5632.89     5546.86    240.37 o 
  -5   0   6      228.45      217.08     17.93 o 
  -4   0   6     5350.30     5177.95    146.13 o 
  -3   0   6    10011.37     9875.15    338.39 o 
  -2   0   6     1016.58     1035.43     45.80 o 
  -1   0   6     7803.90     7841.56    247.91 o 
   0   0   6     2146.37     2239.05     68.93 o 
   1   0   6     2424.42     2466.75     76.02 o 
   2   0   6      971.19      878.89     34.43 o 
   3   0   6       75.66       57.88     13.69 o 
   4   0   6      170.82      194.02     20.91 o 
   5   0   6        1.65       26.65     32.95 o 
   6   0   6       48.43       70.75     47.98 o 
   7   0   6        9.70        9.69     36.83 o 
  -8   1   6      378.08      376.54     32.95 o 
  -7   1   6     5628.50     5574.96    249.57 o 
  -6   1   6       53.70       59.12     25.68 o 
  -5   1   6      126.83      101.03     23.75 o 
  -4   1   6    13773.46    13608.78    486.42 o 
  -3   1   6      621.16      615.86     22.36 o 
  -2   1   6      175.30      152.72     18.04 o 
  -1   1   6     6742.10     6061.55    177.39 o 
   0   1   6     4754.09     4860.55    153.19 o 
   1   1   6     2711.77     2789.68     98.69 o 
   2   1   6     3393.11     3362.22    108.52 o 
   3   1   6     1151.39     1185.83     53.50 o 
   4   1   6        7.30       19.87     28.59 o 
   5   1   6        9.49        8.24     27.14 o 
   6   1   6      798.11      659.07     92.56 o 
  -8   2   6     1413.14     1194.76    644.53 o 
  -7   2   6     3458.43     3513.91    137.14 o 
  -6   2   6      208.42      245.21     34.41 o 
  -5   2   6     9452.53     9465.42    470.07 o 
  -4   2   6     4227.16     4192.82    123.88 o 
  -3   2   6      803.96      808.80     31.15 o 
  -2   2   6    26456.75    27193.53   1165.91 o 
  -1   2   6     2307.77     2313.17     71.96 o 
   0   2   6       26.29       31.90      9.31 o 
   1   2   6    17880.33    18592.05    728.01 o 
   2   2   6       26.94       26.61     12.27 o 
   3   2   6     1630.11     1360.10     89.17 o 
   4   2   6     2769.68     2560.20    156.04 o 
   5   2   6       64.09       49.91     19.38 o 
   6   2   6       10.74       15.99     19.38 o 
  -8   3   6     1420.09     1318.76     46.50 o 
  -7   3   6      380.78      411.37     20.61 o 
  -6   3   6      983.35      930.94     59.61 o 
  -5   3   6     6756.49     6657.10    305.30 o 
  -4   3   6       28.59       41.50      9.50 o 
  -3   3   6     5436.25     5230.14    145.87 o 
  -2   3   6    12789.62    13585.08    448.68 o 
  -1   3   6     2637.30     2718.73     74.02 o 
   0   3   6     8147.45     8021.05    254.60 o 
   1   3   6     2945.04     2913.65     63.43 o 
   2   3   6     1174.98     1184.32     86.99 o 
   3   3   6     4277.76     3793.09    218.32 o 
   4   3   6      508.92      269.00    129.39 o 
   5   3   6      273.44      275.74     30.53 o 
   6   3   6     1551.92     1611.54     69.54 o 
  -8   4   6      142.88      190.57     23.96 o 
  -7   4   6      117.76      129.54     14.93 o 
  -6   4   6     6507.14     6575.72    235.52 o 
  -5   4   6      543.87      558.74     23.16 o 
  -4   4   6       75.42       96.92     17.45 o 
  -3   4   6     8399.67     8372.52    243.49 o 
  -2   4   6      690.69      731.47     19.43 o 
  -1   4   6     1922.84     1911.47     42.91 o 
   0   4   6    17566.38    19306.70    614.13 o 
   1   4   6       89.99      139.72     28.71 o 
   2   4   6     2766.60     2835.49    190.69 o 
   3   4   6     9085.00     8201.55    304.34 o 
   4   4   6      112.31       75.26     23.75 o 
   5   4   6     1137.70     1090.50     90.86 o 
   6   4   6     1930.92     1943.68     91.83 o 
  -8   5   6      187.27      202.43     25.44 o 
  -7   5   6       12.59        9.21      6.85 o 
  -6   5   6     1072.19     1047.00     28.80 o 
  -5   5   6     1238.23     1231.05     36.66 o 
  -4   5   6      401.49      429.61     18.61 o 
  -3   5   6      271.80      254.90     16.60 o 
  -2   5   6     2232.19     2124.94    120.07 o 
  -1   5   6     8810.69     9433.73    419.39 o 
   0   5   6     4717.05     4820.67    218.56 o 
   1   5   6      392.28      411.85     17.95 o 
   2   5   6    11100.83    10816.73    439.30 o 
   3   5   6      190.83      196.27     35.86 o 
   4   5   6       58.16       77.74     14.12 o 
   5   5   6     4201.09     4205.02    288.10 o 
  -8   6   6      400.05      376.81     22.29 o 
  -7   6   6      131.98      116.32     21.08 o 
  -6   6   6       26.97       16.30      6.90 o 
  -5   6   6       19.70       21.45      7.74 o 
  -4   6   6      298.06      329.34     21.32 o 
  -3   6   6      647.03      683.30     37.32 o 
  -2   6   6       58.66       55.25     15.51 o 
  -1   6   6     9209.15     9743.30    630.72 o 
   0   6   6     1493.38     1553.79     69.30 o 
   1   6   6     2460.26     2465.00     76.72 o 
   2   6   6     3013.22     3008.25     72.71 o 
   3   6   6      933.12      897.16     30.53 o 
   4   6   6     4904.56     4200.62    382.53 o 
   5   6   6     1508.57     1533.73    105.16 o 
  -6   7   6     1104.49      847.65    116.49 o 
  -5   7   6       76.99       65.66      4.31 o 
  -4   7   6      489.20      466.68     32.47 o 
  -3   7   6      860.88      908.16     46.52 o 
  -2   7   6      684.70      717.71     40.71 o 
  -1   7   6      221.17      171.07     34.89 o 
   0   7   6      182.65      184.19      8.90 o 
   1   7   6     4540.68     4479.35    105.90 o 
   2   7   6     1756.29     1757.18     55.62 o 
   3   7   6      211.00      201.27     15.64 o 
   4   7   6     2712.62     2249.68    223.97 o 
  -6   8   6      246.50      295.13     27.14 o 
  -5   8   6      252.69      264.60     27.14 o 
  -4   8   6      418.20      443.42     54.28 o 
  -3   8   6       23.81       38.77     16.48 o 
  -2   8   6       30.30       26.65     14.05 o 
  -1   8   6     1194.45     1017.20     76.57 o 
   0   8   6      782.54      798.39     22.33 o 
   1   8   6      100.35      100.09     15.02 o 
   2   8   6     1253.49     1182.10     29.53 o 
   3   8   6     1314.49     1239.51     38.35 o 
  -5   9   6        6.60       13.08     24.72 o 
  -4   9   6       48.85       32.47     29.08 o 
  -3   9   6     1031.07     1001.21     86.26 o 
  -2   9   6      715.48      767.62     46.04 o 
  -1   9   6      729.80      748.72     70.75 o 
   0   9   6       30.99       25.56      6.25 o 
   1   9   6     1796.78     1724.99     42.43 o 
   2   9   6       19.10       19.67      8.06 o 
   3   9   6       96.84      114.44     16.20 o 
  -5  10   6       14.12        0.97     21.81 o 
  -4  10   6      796.22      763.75     79.48 o 
  -3  10   6      819.94      792.82     79.48 o 
  -2  10   6      121.59      162.34     25.20 o 
  -1  10   6      377.39      419.67     58.15 o 
   0  10   6       77.30       91.11     18.90 o 
   1  10   6      122.07      141.51     19.87 o 
   2  10   6       21.91       31.50     12.12 o 
  -4  11   6     1193.45     1121.87     67.36 o 
  -3  11   6        2.76       36.83     34.41 o 
  -1  11   6      530.84      564.57     42.65 o 
   0  11   6       51.09       47.49     31.02 o 
   1 -14   7      525.66      550.87     44.12 o 
  -1 -13   7      170.95      192.92     45.13 o 
   0 -13   7     4174.39     4176.49    113.79 o 
   1 -13   7       17.50       22.52     12.45 o 
   2 -13   7     2377.45     2289.05     83.10 o 
   3 -13   7     2362.96     2340.31     76.87 o 
   4 -13   7       95.44       99.11     26.16 o 
  -3 -12   7       86.40      132.48     20.75 o 
  -2 -12   7      703.77      727.43     37.15 o 
  -1 -12   7     3137.59     3216.40     87.93 o 
   0 -12   7        3.12       20.78     10.27 o 
   1 -12   7       14.24        9.67     13.82 o 
   2 -12   7     4576.43     4653.95    142.18 o 
   3 -12   7      311.44      317.43     26.87 o 
   4 -12   7       33.45       49.14     18.37 o 
   5 -12   7     2501.77     2323.67    103.84 o 
  -3 -11   7      371.57      378.50     28.98 o 
  -2 -11   7      154.16      165.95     17.29 o 
  -1 -11   7     1649.57     1774.57     52.28 o 
   0 -11   7     1045.99     1043.40     44.11 o 
   1 -11   7     3467.98     3533.12    122.26 o 
   2 -11   7      430.42      404.59     34.94 o 
   3 -11   7      402.70      410.72     22.90 o 
   4 -11   7     2136.29     2226.33    108.85 o 
   5 -11   7      192.24      229.05     20.78 o 
  -4 -10   7      297.45      311.98     21.90 o 
  -3 -10   7      253.11      289.98     33.74 o 
  -2 -10   7      376.81      419.65     24.07 o 
  -1 -10   7      824.09      812.17     34.99 o 
   0 -10   7      413.12      410.50     27.91 o 
   1 -10   7     2258.12     2222.23     66.42 o 
   2 -10   7      877.00      877.52     40.46 o 
   3 -10   7       72.35      107.05     18.61 o 
   4 -10   7     1402.81     1518.62     80.15 o 
   5 -10   7      304.90      371.90     31.46 o 
   6 -10   7     1744.33     1769.91     62.02 o 
  -5  -9   7       38.79      102.55     41.42 o 
  -4  -9   7      115.38      162.88     26.17 o 
  -3  -9   7        5.47       15.72     21.87 o 
  -2  -9   7        2.62       -6.02     10.69 o 
  -1  -9   7     3161.31     3180.64     89.34 o 
   0  -9   7       14.26        7.34     10.95 o 
   1  -9   7     1211.96     1129.16     39.68 o 
   2  -9   7      755.72      737.35     43.32 o 
   3  -9   7     2044.17     1899.23     93.20 o 
   4  -9   7       28.40       21.89     10.89 o 
   5  -9   7      115.25      126.61     20.94 o 
   6  -9   7     4201.48     4162.50    126.20 o 
  -5  -8   7      119.46      135.87     20.66 o 
  -4  -8   7      201.56      207.89     18.59 o 
  -3  -8   7      126.55       89.34     32.97 o 
  -2  -8   7      446.74      451.94     26.75 o 
  -1  -8   7     1882.08     1732.60     59.61 o 
   0  -8   7       24.69       14.56      9.44 o 
   1  -8   7     2789.43     2818.76     79.63 o 
   2  -8   7       58.46      105.98     23.38 o 
   3  -8   7       12.36       17.07      9.22 o 
   4  -8   7     2396.26     2597.77     80.75 o 
   5  -8   7      244.33      265.00     16.98 o 
   6  -8   7        8.60        2.53      4.59 o 
  -6  -7   7       47.77       37.82     11.18 o 
  -5  -7   7       70.95       54.45     22.01 o 
  -4  -7   7      555.04      602.21     37.14 o 
  -3  -7   7      110.82       55.21     25.67 o 
  -2  -7   7        2.83       12.69     14.51 o 
  -1  -7   7      453.12      427.17     26.75 o 
   0  -7   7      348.70      394.85     48.95 o 
   1  -7   7     1838.67     1781.92     63.05 o 
   2  -7   7      816.77      805.90     54.14 o 
   3  -7   7     1288.30     1257.64     42.39 o 
   4  -7   7      646.48      625.55     37.60 o 
   5  -7   7       19.07       23.88     10.83 o 
   6  -7   7     1927.87     1780.70     67.91 o 
   7  -7   7       45.45       38.77     44.58 o 
  -6  -6   7      908.24      915.26     47.79 o 
  -5  -6   7       57.47       76.36     29.07 o 
  -4  -6   7      480.53      491.47     34.49 o 
  -3  -6   7      447.99      458.89     63.24 o 
  -2  -6   7     2236.62     2174.09     70.78 o 
  -1  -6   7     1127.91     1165.86    177.37 o 
   0  -6   7      663.44      660.39     34.48 o 
   1  -6   7      671.59      675.66     42.45 o 
   2  -6   7     1064.21      992.69     44.71 o 
   3  -6   7     1192.44     1307.16     71.77 o 
   4  -6   7       73.73       88.15      9.93 o 
   5  -6   7      837.12      790.11     26.17 o 
   6  -6   7     1264.81     1041.12    162.73 o 
   7  -6   7      199.92      224.37     40.71 o 
  -7  -5   7      541.28      658.59     99.35 o 
  -6  -5   7     2586.94     2726.45     97.13 o 
  -5  -5   7      661.95      646.10     39.32 o 
  -4  -5   7     1197.81     1370.26    110.98 o 
  -3  -5   7     1100.10     1110.02     67.69 o 
  -2  -5   7     1118.90     1144.96     56.21 o 
  -1  -5   7     1495.62     1444.21     52.99 o 
   0  -5   7      386.87      421.54     47.84 o 
   1  -5   7        7.12        4.62     10.45 o 
   2  -5   7       24.21       26.74     17.08 o 
   3  -5   7        5.89       12.63     12.16 o 
   4  -5   7      671.76      733.74     21.91 o 
   5  -5   7      398.41      336.31     34.96 o 
   6  -5   7      109.82      100.86     28.10 o 
   7  -5   7        0.01       -9.21     37.80 o 
  -7  -4   7     2726.28     2631.92    202.08 o 
  -6  -4   7       10.39       -1.75     16.78 o 
  -5  -4   7        0.86        5.82     10.07 o 
  -4  -4   7     7430.76     7264.48    360.07 o 
  -3  -4   7     1690.51     1583.58     78.03 o 
  -2  -4   7      183.91      220.07     31.98 o 
  -1  -4   7     2848.96     2821.01    101.12 o 
   0  -4   7     1235.98     1191.21     55.40 o 
   1  -4   7      128.08       73.58     20.14 o 
   2  -4   7       81.53       91.13     17.09 o 
   3  -4   7     1279.44     1236.33     77.59 o 
   4  -4   7      331.12      326.09     18.68 o 
   5  -4   7      278.12      136.38     55.83 o 
   6  -4   7      152.62      113.28     57.91 o 
   7  -4   7      221.15      232.13     44.10 o 
  -7  -3   7     2094.25     1970.43    103.71 o 
  -6  -3   7      105.80      110.63     29.03 o 
  -5  -3   7     7008.79     6960.45    229.41 o 
  -4  -3   7     2301.08     2274.89     70.91 o 
  -3  -3   7      226.01      229.37     21.36 o 
  -2  -3   7    11256.04    10980.54    441.48 o 
  -1  -3   7      775.14      735.65     53.93 o 
   0  -3   7       29.25       32.00     15.21 o 
   1  -3   7    12186.58    11681.52    439.78 o 
   2  -3   7       31.63       32.16     12.82 o 
   3  -3   7      164.65      191.29     42.89 o 
   4  -3   7      639.85      727.34     46.01 o 
   5  -3   7       83.71      133.21     39.50 o 
   6  -3   7        4.40       33.44     42.65 o 
   7  -3   7        0.01       -2.91     34.89 o 
  -7  -2   7      239.45      243.27     30.53 o 
  -6  -2   7      810.56      780.27     40.09 o 
  -5  -2   7     6037.98     5969.26    188.98 o 
  -4  -2   7      658.84      666.56     49.43 o 
  -3  -2   7     2131.68     2039.30     70.38 o 
  -2  -2   7     8509.65     8209.30    279.27 o 
  -1  -2   7      441.77      433.86     29.08 o 
   0  -2   7     7158.62     6715.72    207.59 o 
   1  -2   7     3403.64     3341.86    225.34 o 
   2  -2   7      957.87     1061.16     68.79 o 
   3  -2   7     1946.66     2269.75     80.49 o 
   4  -2   7       22.41       22.05     17.00 o 
   5  -2   7      885.08      950.17     58.46 o 
   6  -2   7      492.43      585.41     55.73 o 
   7  -2   7      153.03      199.18     40.71 o 
  -8  -1   7      655.90      598.98     47.01 o 
  -7  -1   7        0.14      -12.12     14.05 o 
  -6  -1   7     6204.16     6282.54    219.22 o 
  -5  -1   7      919.08      955.18     41.21 o 
  -4  -1   7       37.97       90.56     27.62 o 
  -3  -1   7    17966.38    18246.05    708.12 o 
  -2  -1   7      485.35      472.64     22.55 o 
  -1  -1   7      103.22       66.99     15.52 o 
   0  -1   7    25555.71    25403.61   1119.12 o 
   1  -1   7      459.54      475.32     25.30 o 
   2  -1   7     6376.26     6268.74    183.60 o 
   3  -1   7     8718.34     8720.14    347.67 o 
   4  -1   7       46.75       62.29     28.19 o 
   5  -1   7     1242.56     1200.38     74.15 o 
   6  -1   7     1672.13     1697.59    159.92 o 
  -8   0   7      588.73      600.92     43.61 o 
  -7   0   7      403.55      400.29     33.92 o 
  -6   0   7     2455.50     2322.74    138.60 o 
  -5   0   7      897.63      887.99     73.18 o 
  -4   0   7     1026.30     1009.72     48.30 o 
  -3   0   7     3246.49     3277.55     99.11 o 
  -2   0   7     2709.45     2555.75     78.33 o 
  -1   0   7    18542.86    17517.83    664.11 o 
   0   0   7     1647.54     1471.72     54.56 o 
   1   0   7     1081.72     1047.79     37.18 o 
   2   0   7    17789.46    18230.64    747.51 o 
   3   0   7       13.31       -0.46     10.70 o 
   4   0   7      133.58      124.08     18.61 o 
   5   0   7     5542.26     5229.44    312.57 o 
   6   0   7       41.69       27.62     41.19 o 
  -8   1   7      398.45      424.03     34.41 o 
  -7   1   7      759.09      715.77     42.65 o 
  -6   1   7      344.01      369.76     47.49 o 
  -5   1   7       41.90       30.20      9.22 o 
  -4   1   7     5915.03     5852.79    176.31 o 
  -3   1   7      530.03      563.18     19.77 o 
  -2   1   7     5991.75     6014.57    180.31 o 
  -1   1   7    24963.90    25444.49   1105.55 o 
   0   1   7      389.69      425.28     33.19 o 
   1   1   7     8182.79     8226.61    240.06 o 
   2   1   7     5762.09     5749.96    188.76 o 
   3   1   7      416.93      389.13     42.92 o 
   4   1   7     6679.77     4159.49   1308.45 o 
   5   1   7      989.19     1076.32    103.22 o 
   6   1   7      133.97      144.90     31.98 o 
  -8   2   7      610.97      547.61     37.32 o 
  -7   2   7        0.42        6.30     18.42 o 
  -6   2   7      879.89      794.76     41.19 o 
  -5   2   7     1032.01     1022.02     34.70 o 
  -4   2   7      353.01      322.66     22.14 o 
  -3   2   7     1900.36     1817.13     49.46 o 
  -2   2   7     6844.26     6784.67    211.03 o 
  -1   2   7       25.68       29.86      9.01 o 
   0   2   7        5.58        8.18     12.21 o 
   1   2   7     9084.76     9244.48    293.46 o 
   2   2   7     1529.76     1512.99     47.78 o 
   3   2   7     1136.94     1121.73     40.58 o 
   4   2   7     6862.09     4618.73   1368.30 o 
   5   2   7       43.95       43.61     19.87 o 
   6   2   7      771.42      776.83     63.97 o 
  -8   3   7      177.14      119.75     74.87 o 
  -7   3   7      201.54      222.85     21.60 o 
  -6   3   7       30.96       29.08     19.38 o 
  -5   3   7      354.01      424.03     38.28 o 
  -4   3   7      934.07      909.66     25.96 o 
  -3   3   7      135.56      140.23      8.54 o 
  -2   3   7      150.59      154.15     21.08 o 
  -1   3   7     2438.71     2320.63     70.75 o 
   0   3   7     2994.17     2950.10     95.68 o 
   1   3   7       20.87       23.53     17.93 o 
   2   3   7      558.75      654.52     30.68 o 
   3   3   7     7287.10     6977.38    480.01 o 
   4   3   7      430.72      313.98     70.27 o 
   5   3   7        0.75        7.75     15.51 o 
  -8   4   7      154.44      142.95     17.20 o 
  -7   4   7      243.20      235.23     16.48 o 
  -6   4   7       29.29       41.05     14.32 o 
  -5   4   7      485.98      527.74     37.32 o 
  -4   4   7      453.56      466.47     18.55 o 
  -3   4   7      853.55      862.75     24.32 o 
  -2   4   7     1478.29     1572.32     39.19 o 
  -1   4   7      341.90      301.96     17.93 o 
   0   4   7     2154.44     2187.57     52.32 o 
   1   4   7     2606.00     2729.68     60.74 o 
   2   4   7        2.97      352.25    228.98 o 
   3   4   7     1108.26     1031.76     77.05 o 
   4   4   7      473.49      345.08     78.99 o 
   5   4   7     1410.39     1595.34     84.81 o 
  -7   5   7      245.88      323.50     23.32 o 
  -6   5   7      229.63      288.57     35.62 o 
  -5   5   7       94.26      102.66     15.99 o 
  -4   5   7     1820.20     1729.39    131.33 o 
  -3   5   7     1275.05     1228.53     34.37 o 
  -2   5   7     2208.42     2136.92     89.46 o 
  -1   5   7      119.37      127.52      8.93 o 
   0   5   7      397.46      461.44     27.00 o 
   1   5   7      197.00      201.86     19.68 o 
   2   5   7      648.51      682.05     74.39 o 
   3   5   7      281.46      304.36     17.93 o 
   4   5   7      199.98      154.77     36.10 o 
   5   5   7     1895.15     1873.86    151.68 o 
  -7   6   7      788.48      662.37     46.04 o 
  -6   6   7        3.33        8.69      4.31 o 
  -5   6   7      350.06      400.56     69.04 o 
  -4   6   7     2166.01     1918.39    247.15 o 
  -3   6   7      333.85      294.64     44.58 o 
  -2   6   7      624.91      756.06     60.58 o 
  -1   6   7       17.24       19.51      8.72 o 
   0   6   7      476.80      494.90     25.55 o 
   1   6   7       30.41       43.08     12.97 o 
   2   6   7      936.00      891.01     36.66 o 
   3   6   7     1561.96     1463.50     75.96 o 
   4   6   7      131.35      116.81     19.07 o 
  -6   7   7      786.88      839.83     48.46 o 
  -5   7   7     1403.34     1463.04     99.83 o 
  -4   7   7        6.95       10.18     21.81 o 
  -3   7   7      348.42      392.53     52.82 o 
  -2   7   7      477.57      468.62     54.76 o 
  -1   7   7       71.29       81.79      5.91 o 
   0   7   7      185.22      195.39      9.32 o 
   1   7   7      709.29      690.33     19.77 o 
   2   7   7     1267.39     1194.61     33.36 o 
   3   7   7      326.27      324.81     27.33 o 
  -5   8   7      523.94      511.75     60.58 o 
  -4   8   7     1267.10     1364.66    102.74 o 
  -3   8   7      802.00      854.37     77.05 o 
  -2   8   7      289.37      296.10     48.95 o 
  -1   8   7      170.19      209.35     23.75 o 
   0   8   7     1253.69     1277.81     52.29 o 
   1   8   7     1324.08     1318.09     30.29 o 
   2   8   7       65.55       82.61     12.85 o 
   3   8   7      146.13      152.35     11.77 o 
  -5   9   7     1505.64     1461.59     76.08 o 
  -4   9   7      849.40      930.94     57.18 o 
  -3   9   7      479.45      430.33     61.55 o 
  -2   9   7     2054.83     2068.80    135.69 o 
  -1   9   7        0.50       -1.45     11.63 o 
   0   9   7      429.35      392.53     29.08 o 
   1   9   7      142.05      189.00     36.35 o 
   2   9   7       48.94       66.92     12.69 o 
  -4  10   7      528.88      519.99     42.65 o 
  -3  10   7      566.66      530.16     42.65 o 
  -2  10   7     2235.23     2145.86    149.26 o 
  -1  10   7      446.91      460.38     36.35 o 
   0  10   7      119.53       81.41     32.95 o 
   1  10   7      192.93      186.58     39.74 o 
  -4  11   7        1.10        4.36     15.51 o 
  -3  11   7     4146.52     4085.76    199.66 o 
  -2  11   7       91.17      117.28     45.07 o 
  -1  11   7        9.30       18.42     28.59 o 
  -1 -13   8      379.08      371.98     24.77 o 
   0 -13   8      156.69      203.10     21.40 o 
   1 -13   8     1074.00     1045.80     64.99 o 
   2 -13   8      641.28      650.31     44.77 o 
   3 -13   8      311.06      339.00     26.83 o 
  -2 -12   8      741.06      787.38     35.35 o 
  -1 -12   8       10.42       12.39     16.40 o 
   0 -12   8      570.55      591.01     35.65 o 
   1 -12   8      162.76      151.87     16.80 o 
   2 -12   8      458.47      475.54     39.63 o 
   3 -12   8      700.17      749.29     32.40 o 
   4 -12   8      225.99      243.47     20.09 o 
  -3 -11   8        0.00       -1.09     14.17 o 
  -2 -11   8      103.60      100.84     18.05 o 
  -1 -11   8       20.80       13.65     13.53 o 
   0 -11   8     1192.72     1270.68     50.91 o 
   1 -11   8       83.66      120.60     26.60 o 
   2 -11   8      527.71      504.48     46.94 o 
   3 -11   8     1634.18     1623.28     68.34 o 
   4 -11   8       17.77       15.06     12.61 o 
   5 -11   8      357.80      324.79     28.16 o 
  -4 -10   8      163.62      214.20     33.81 o 
  -3 -10   8        0.25       -4.28      8.40 o 
  -2 -10   8      418.58      370.74     35.55 o 
  -1 -10   8        7.92        2.12      8.15 o 
   0 -10   8      375.60      421.52     34.47 o 
   1 -10   8        6.60        5.13     10.13 o 
   2 -10   8      403.86      385.06     26.78 o 
   3 -10   8      106.71      108.33     18.39 o 
   4 -10   8       62.86       71.67     14.44 o 
   5 -10   8     1168.94     1196.38     43.40 o 
  -5  -9   8        3.35        0.46     13.19 o 
  -4  -9   8      602.47      659.59     35.65 o 
  -3  -9   8      294.15      290.41     22.71 o 
  -2  -9   8       14.74       13.63      9.61 o 
  -1  -9   8      123.13      144.28     17.34 o 
   0  -9   8      566.21      611.41     29.43 o 
   1  -9   8        4.49       -2.69     14.02 o 
   2  -9   8      244.28      270.30     30.18 o 
   3  -9   8      224.62      255.59     18.29 o 
   4  -9   8      243.60      285.88     33.46 o 
   5  -9   8      736.78      795.64     41.03 o 
   6  -9   8        8.94        5.96      9.56 o 
  -5  -8   8     2937.34     3065.28    114.94 o 
  -4  -8   8      782.60      782.03     47.73 o 
  -3  -8   8        5.42       11.32     16.23 o 
  -2  -8   8     2853.38     2698.72    114.37 o 
  -1  -8   8        8.23        9.85     19.33 o 
   0  -8   8       65.51       45.47     26.62 o 
   1  -8   8      541.69      581.49     58.64 o 
   2  -8   8      121.90      127.99     14.95 o 
   3  -8   8       24.33       29.46     10.03 o 
   4  -8   8       14.46        9.69     11.56 o 
   5  -8   8      112.50      132.21     17.02 o 
   6  -8   8        3.63        5.43      8.00 o 
  -6  -7   8      250.26      264.17     38.28 o 
  -5  -7   8     3824.96     3839.00    139.81 o 
  -4  -7   8      413.18      413.68     47.68 o 
  -3  -7   8     1748.30     1752.12     73.38 o 
  -2  -7   8     1872.67     1776.90     63.81 o 
  -1  -7   8     1221.16     1214.78     59.61 o 
   0  -7   8     2117.93     2036.77     85.84 o 
   1  -7   8      278.48      292.20     45.38 o 
   2  -7   8      584.40      555.50     33.92 o 
   3  -7   8      704.16      712.30     35.60 o 
   4  -7   8       34.99       34.25      8.57 o 
   5  -7   8      154.19      154.35     11.14 o 
   6  -7   8      103.79       87.55     11.15 o 
  -6  -6   8     4441.21     4450.47    186.65 o 
  -5  -6   8      413.23      434.15     43.05 o 
  -4  -6   8       12.35       16.63     14.69 o 
  -3  -6   8     9697.98     9654.24    399.66 o 
  -2  -6   8       58.60       67.53     20.35 o 
  -1  -6   8      457.06      528.58     59.36 o 
   0  -6   8    12647.14    12530.38    501.74 o 
   1  -6   8      122.60      115.31     19.36 o 
   2  -6   8     3787.22     3561.27    120.43 o 
   3  -6   8     1521.46     1577.26    148.29 o 
   4  -6   8      244.94      246.97     17.18 o 
   5  -6   8      522.59      490.34     22.94 o 
   6  -6   8      297.96      291.69     39.46 o 
  -6  -5   8     1644.43     1663.15     78.75 o 
  -5  -5   8     1245.13     1255.61     77.75 o 
  -4  -5   8     4485.87     4476.69    145.98 o 
  -3  -5   8     1500.09     1548.25     67.01 o 
  -2  -5   8      648.87      626.37     33.59 o 
  -1  -5   8    11982.13    11899.85    464.73 o 
   0  -5   8      830.91      820.73     50.56 o 
   1  -5   8       76.62       64.70     20.75 o 
   2  -5   8     8749.38     8378.71    317.39 o 
   3  -5   8        0.27        0.94     15.75 o 
   4  -5   8       11.01        3.17      8.53 o 
   5  -5   8     1561.10     1304.82    153.69 o 
   6  -5   8      257.28      282.89     40.43 o 
  -7  -4   8     2044.21     2101.76    176.88 o 
  -6  -4   8        0.97       -7.11     13.44 o 
  -5  -4   8      148.42      166.16     23.70 o 
  -4  -4   8     6912.39     6649.50    231.40 o 
  -3  -4   8      652.58      583.97     50.22 o 
  -2  -4   8     4934.74     4554.98    159.45 o 
  -1  -4   8    10102.60    10033.52    352.25 o 
   0  -4   8       22.20       25.68     24.33 o 
   1  -4   8    14988.71    14351.31    614.00 o 
   2  -4   8     7145.93     6978.52    410.95 o 
   3  -4   8       10.31        6.40     14.59 o 
   4  -4   8     4936.56     4973.02    170.06 o 
   5  -4   8     1601.26     1603.34     68.17 o 
   6  -4   8       36.65       45.80     20.08 o 
  -7  -3   8        8.78       25.68     20.35 o 
  -6  -3   8      301.62      335.91     28.57 o 
  -5  -3   8     1994.64     1977.30     82.14 o 
  -4  -3   8       25.56       41.31     16.04 o 
  -3  -3   8     1074.31     1111.79     63.98 o 
  -2  -3   8    11121.05    10719.03    397.42 o 
  -1  -3   8        2.57        6.26     14.94 o 
   0  -3   8       12.58       20.00     12.50 o 
   1  -3   8     5462.24     5444.21    241.09 o 
   2  -3   8      458.80      467.70     49.19 o 
   3  -3   8      961.78     1042.54     68.33 o 
   4  -3   8     6633.57     6748.73    257.14 o 
   5  -3   8      302.84      285.65     48.97 o 
   6  -3   8     1787.34     2043.12    128.42 o 
  -7  -2   8       66.00       54.76     21.32 o 
  -6  -2   8      270.18      275.48     25.20 o 
  -5  -2   8     1249.68     1207.72     53.14 o 
  -4  -2   8     1141.74     1200.44     50.57 o 
  -3  -2   8      777.16      800.81     40.28 o 
  -2  -2   8     1652.22     1577.40     60.72 o 
  -1  -2   8      350.94      360.23     24.11 o 
   0  -2   8     8098.59     7475.20    287.38 o 
   1  -2   8     2696.49     2827.29    103.36 o 
   2  -2   8     1098.24     1136.40     57.01 o 
   3  -2   8    10431.46    10773.70    415.95 o 
   4  -2   8     1100.46     1067.34     59.40 o 
   5  -2   8       52.39       38.48     17.79 o 
   6  -2   8     6352.55     6625.12    357.16 o 
  -7  -1   8      282.44      259.75     31.50 o 
  -6  -1   8       39.93       12.52     16.84 o 
  -5  -1   8     1059.48     1043.87     56.16 o 
  -4  -1   8     5364.62     4870.17    384.54 o 
  -3  -1   8       24.72       16.91      9.21 o 
  -2  -1   8     1777.40     1695.12     77.51 o 
  -1  -1   8      566.83      513.19     32.95 o 
   0  -1   8     6057.55     5935.40    199.39 o 
   1  -1   8     1786.11     1780.98     69.28 o 
   2  -1   8     1308.47     1404.94     65.69 o 
   3  -1   8     5085.30     5046.05    181.92 o 
   4  -1   8     1417.86     1423.95     69.10 o 
   5  -1   8     2805.73     2393.00   1341.65 o 
   6  -1   8      673.55      707.53    110.49 o 
  -7   0   8      101.34      128.42     22.29 o 
  -6   0   8      175.13      199.46     27.79 o 
  -5   0   8      446.75      427.07     21.69 o 
  -4   0   8      831.52      852.39     36.56 o 
  -3   0   8      295.50      311.59     19.78 o 
  -2   0   8     4012.98     3815.14    119.54 o 
  -1   0   8     6914.14     6622.77    201.22 o 
   0   0   8       37.69       43.41     20.34 o 
   1   0   8     1175.37     1281.46     53.14 o 
   2   0   8     1661.79     1735.01     67.95 o 
   3   0   8      666.32      684.05     40.40 o 
   4   0   8      105.24      121.17     32.95 o 
   5   0   8     4883.75     4677.47    290.28 o 
   6   0   8      556.55      499.63     50.40 o 
  -7   1   8      650.09      652.29     66.88 o 
  -6   1   8      142.14      159.78     33.20 o 
  -5   1   8      582.74      583.42     27.25 o 
  -4   1   8     1499.76     1463.65     46.19 o 
  -3   1   8      502.02      473.38     39.98 o 
  -2   1   8       77.90       87.80     13.71 o 
  -1   1   8      380.27      323.24     18.15 o 
   0   1   8     5058.78     4933.50    142.20 o 
   1   1   8        0.38        9.63     12.65 o 
   2   1   8     1149.06     1119.71     62.54 o 
   3   1   8     2391.61     2602.29    115.95 o 
   4   1   8     1988.96     1293.52    333.90 o 
   5   1   8       37.02       46.52     21.32 o 
   6   1   8      442.76      402.23     46.04 o 
  -7   2   8      196.21      187.54     37.80 o 
  -6   2   8       75.34       89.65     16.48 o 
  -5   2   8     1498.83     1451.59     54.72 o 
  -4   2   8        0.28        7.60      7.79 o 
  -3   2   8      902.14      930.74     38.17 o 
  -2   2   8        0.40        2.80      9.52 o 
  -1   2   8      984.25     1000.88     44.30 o 
   0   2   8       28.06       38.21     15.93 o 
   1   2   8     1890.18     1907.10     55.93 o 
   2   2   8     2470.70     2452.09     83.99 o 
   3   2   8      273.90      274.28     28.67 o 
   4   2   8      656.33      465.51    120.43 o 
   5   2   8     1068.41     1061.78     66.88 o 
  -7   3   8     1329.44     1347.22     60.58 o 
  -6   3   8      280.53      292.71     37.32 o 
  -5   3   8      722.16      710.88     25.59 o 
  -4   3   8      778.58      764.54     30.24 o 
  -3   3   8      813.23      841.91     25.79 o 
  -2   3   8      260.73      240.57     17.66 o 
  -1   3   8     1650.95     1586.07     54.62 o 
   0   3   8     1109.67     1173.38     49.40 o 
   1   3   8     3109.85     3211.66    111.82 o 
   2   3   8      614.83      601.03     20.98 o 
   3   3   8       22.79       34.06      8.22 o 
   4   3   8       19.50       12.63      4.76 o 
   5   3   8      225.36      304.82     35.86 o 
  -7   4   8     1085.13     1082.62     67.36 o 
  -6   4   8      770.76      521.30    310.64 o 
  -5   4   8     1264.86     1231.40     65.42 o 
  -4   4   8       34.86       32.65     10.66 o 
  -3   4   8     1436.98     1490.21     39.56 o 
  -2   4   8      374.71      333.64     18.42 o 
  -1   4   8      228.45      238.32     19.14 o 
   0   4   8     1172.03     1233.48     29.88 o 
   1   4   8       21.88       24.30      6.68 o 
   2   4   8       44.41       49.52     10.10 o 
   3   4   8       31.42       36.22      9.46 o 
   4   4   8      322.46      202.14     55.97 o 
   5   4   8       15.29      -18.42     18.42 o 
  -7   5   8       10.07        6.88      7.26 o 
  -6   5   8        0.23       10.96      9.04 o 
  -5   5   8     2598.11     2370.10    207.17 o 
  -4   5   8      419.78      398.00     12.88 o 
  -3   5   8      436.73      420.62     12.57 o 
  -2   5   8     1526.36     1545.04     59.11 o 
  -1   5   8     1023.65     1076.51     28.61 o 
   0   5   8        7.70        9.87      5.17 o 
   1   5   8       40.64       68.55     16.23 o 
   2   5   8      949.17      945.84     38.23 o 
   3   5   8        0.51       -1.71      7.49 o 
   4   5   8      152.33      139.57     22.78 o 
  -6   6   8     4674.86     4583.45    207.41 o 
  -5   6   8     1260.73     1227.61     41.39 o 
  -4   6   8       74.12       90.14     23.99 o 
  -3   6   8     7019.50     7371.42    337.29 o 
  -2   6   8       23.78       17.49     12.21 o 
  -1   6   8       46.40       58.81      9.13 o 
   0   6   8     1639.49     1753.40    156.53 o 
   1   6   8      179.28      170.67     19.11 o 
   2   6   8       96.65      103.75     11.63 o 
   3   6   8      528.30      572.92     23.18 o 
  -5   7   8      510.27      582.99     38.77 o 
  -4   7   8     2902.91     2860.17    126.48 o 
  -3   7   8     2690.38     2745.32    121.15 o 
  -2   7   8      950.46      996.84     78.99 o 
  -1   7   8     3878.00     4249.66    141.55 o 
   0   7   8      513.16      519.70     15.58 o 
   1   7   8      718.61      696.06     43.02 o 
   2   7   8     1580.13     1548.27     36.05 o 
   3   7   8        9.83       12.93      6.12 o 
  -5   8   8       74.04       78.51     20.84 o 
  -4   8   8     7423.26     7707.74    376.06 o 
  -3   8   8       21.91       23.75     15.99 o 
  -2   8   8      791.49      898.95     82.87 o 
  -1   8   8     6709.30     6802.48    313.06 o 
   0   8   8      113.74      152.17     33.92 o 
   1   8   8     2306.81     2358.64    110.90 o 
   2   8   8     2187.05     2330.23    106.97 o 
  -4   9   8      660.08      713.83     50.40 o 
  -3   9   8      269.34      267.02     31.02 o 
  -2   9   8     4099.19     4122.59    242.31 o 
  -1   9   8       23.47       26.65     15.51 o 
   0   9   8       16.66        5.82     20.35 o 
  -4  10   8        8.99        2.91     25.20 o 
  -3  10   8     1535.54     1573.53     86.26 o 
  -2  10   8     2276.73     2346.00    112.91 o 
  -1  10   8      128.94      343.59     56.21 o 
   0 -13   9        6.41        7.51     10.45 o 
   1 -13   9        0.60       -0.97     10.05 o 
   2 -13   9       54.09       41.84     13.02 o 
  -2 -12   9      146.20      178.20     24.79 o 
  -1 -12   9      385.95      428.17     24.36 o 
   0 -12   9      171.06      189.62     25.46 o 
   1 -12   9        0.53        6.30     12.15 o 
   2 -12   9        6.87        0.39     10.04 o 
   3 -12   9       23.98       10.45     12.63 o 
  -3 -11   9     1988.88     1990.08     89.26 o 
  -2 -11   9      199.43      217.25     24.89 o 
  -1 -11   9      398.53      430.11     40.95 o 
   0 -11   9     1813.48     1933.16     88.40 o 
   1 -11   9        2.31        5.68      9.95 o 
   2 -11   9      338.56      318.66     27.10 o 
   3 -11   9      280.32      263.59     20.62 o 
   4 -11   9      117.60      105.08     15.13 o 
  -4 -10   9     2370.21     2108.81    271.45 o 
  -3 -10   9      383.15      401.15     28.63 o 
  -2 -10   9        2.38       -4.30      8.89 o 
  -1 -10   9     3372.52     3605.07    173.63 o 
   0 -10   9      252.44      267.10     27.44 o 
   1 -10   9       44.56       37.48     15.60 o 
   2 -10   9     1951.01     1965.92    106.95 o 
   3 -10   9      192.69      185.60     17.34 o 
   4 -10   9       37.76       43.53     13.97 o 
   5 -10   9      165.78      209.69     22.34 o 
  -4  -9   9     3519.53     3603.52    125.75 o 
  -3  -9   9      114.02      114.04     22.58 o 
  -2  -9   9     1971.53     1937.49    122.85 o 
  -1  -9   9     5148.82     5115.85    196.08 o 
   0  -9   9       12.51        5.34      9.08 o 
   1  -9   9     3334.08     3331.44    110.16 o 
   2  -9   9     1467.15     1456.73     69.53 o 
   3  -9   9       60.35       61.93     16.32 o 
   4  -9   9     2421.58     2236.47    103.83 o 
   5  -9   9      366.83      425.66     27.30 o 
  -5  -8   9     1396.62     1479.62     68.10 o 
  -4  -8   9       35.86       64.31     31.81 o 
  -3  -8   9      152.87      136.21     34.70 o 
  -2  -8   9     4992.34     4829.81    184.79 o 
  -1  -8   9        5.39        0.71     10.25 o 
   0  -8   9      171.58      207.25     29.31 o 
   1  -8   9     7285.80     7249.86    278.63 o 
   2  -8   9       95.55      110.80     14.22 o 
   3  -8   9      331.14      255.27     24.82 o 
   4  -8   9     2916.37     2959.34     86.66 o 
   5  -8   9      391.50      351.72     28.66 o 
  -5  -7   9     1392.94     1398.17    101.09 o 
  -4  -7   9     1554.77     1561.24     74.80 o 
  -3  -7   9     1230.19     1204.10     82.77 o 
  -2  -7   9     3256.29     3318.83    156.24 o 
  -1  -7   9       98.65      130.06     34.23 o 
   0  -7   9     8348.88     8340.00    321.55 o 
   1  -7   9     1502.51     1441.29     60.95 o 
   2  -7   9        0.30       10.19     12.85 o 
   3  -7   9     8847.46     8471.72    253.97 o 
   4  -7   9      808.00      835.31     39.90 o 
   5  -7   9      239.03      249.67     22.99 o 
   6  -7   9     4738.41     4778.46    192.54 o 
  -6  -6   9      112.42      114.41     22.55 o 
  -5  -6   9      290.96      262.16     45.47 o 
  -4  -6   9     1581.37     1552.20     72.88 o 
  -3  -6   9     2461.86     2424.30    100.16 o 
  -2  -6   9     2121.54     2039.78     85.65 o 
  -1  -6   9      525.52      512.98     40.13 o 
   0  -6   9     3484.08     3655.77    146.19 o 
   1  -6   9     2281.87     2151.73     94.74 o 
   2  -6   9     1641.33     1637.66    100.22 o 
   3  -6   9     4107.47     3953.84    168.16 o 
   4  -6   9      366.72      401.91     25.94 o 
   5  -6   9     4144.32     3740.73    270.36 o 
   6  -6   9      482.73      553.30     75.27 o 
  -6  -5   9        3.00       12.12     16.08 o 
  -5  -5   9     1265.61     1254.76     52.12 o 
  -4  -5   9        8.27       -2.48     11.81 o 
  -3  -5   9       74.09       64.28     27.70 o 
  -2  -5   9       20.31       21.65     16.76 o 
  -1  -5   9     9942.08     9798.38    413.72 o 
   0  -5   9       35.25       45.60     29.30 o 
   1  -5   9      414.95      421.84     37.90 o 
   2  -5   9     3895.69     3799.20    173.25 o 
   3  -5   9      263.52      292.66     27.41 o 
   4  -5   9      530.15      461.12     87.47 o 
   5  -5   9     5485.54     4573.54    496.58 o 
   6  -5   9      275.82      318.74     35.86 o 
  -6  -4   9      574.87      558.87     55.20 o 
  -5  -4   9      575.11      584.93     40.47 o 
  -4  -4   9        3.95        2.15     12.54 o 
  -3  -4   9     2205.39     2169.09    104.33 o 
  -2  -4   9      171.12      149.99     19.31 o 
  -1  -4   9      229.25      244.22     24.21 o 
   0  -4   9     3618.25     3512.47    187.30 o 
   1  -4   9        1.78       -6.37     21.74 o 
   2  -4   9       91.99       61.96     21.93 o 
   3  -4   9     1025.31     1027.40     87.23 o 
   4  -4   9     3378.85     3480.83    144.68 o 
   5  -4   9       66.07       52.16     11.72 o 
   6  -4   9      270.74      300.28     43.39 o 
  -7  -3   9        0.25      -11.07     12.48 o 
  -6  -3   9       27.32       34.55     23.18 o 
  -5  -3   9      305.46      322.70     23.32 o 
  -4  -3   9       74.14       60.12     13.50 o 
  -3  -3   9     1861.77     1773.66     69.17 o 
  -2  -3   9       70.23       56.18     16.78 o 
  -1  -3   9     2985.65     3052.32    136.38 o 
   0  -3   9      505.37      494.25     38.44 o 
   1  -3   9       39.21       32.79     14.19 o 
   2  -3   9     1299.63     1326.78     63.71 o 
   3  -3   9      368.24      327.92     28.94 o 
   4  -3   9     3991.15     4041.67    142.33 o 
   5  -3   9      561.84      592.22     68.37 o 
   6  -3   9      394.06      444.39     52.82 o 
  -7  -2   9       10.57       14.05     17.45 o 
  -6  -2   9      188.79      209.09     27.75 o 
  -5  -2   9      301.81      319.08     26.13 o 
  -4  -2   9       10.54        9.44     11.46 o 
  -3  -2   9     2154.84     2052.08     65.77 o 
  -2  -2   9      352.47      377.57     30.75 o 
  -1  -2   9     2949.03     2824.62     89.43 o 
   0  -2   9      225.76      232.28     37.43 o 
   1  -2   9     1943.54     1912.39     80.09 o 
   2  -2   9     1244.09     1267.64     61.40 o 
   3  -2   9      435.81      456.29     52.43 o 
   4  -2   9      305.72      341.06     50.36 o 
   5  -2   9      707.14      734.42     45.95 o 
   6  -2   9      738.42      747.27    108.07 o 
  -7  -1   9      338.29      348.92     36.83 o 
  -6  -1   9      712.22      846.79     42.04 o 
  -5  -1   9      299.12      317.32     26.17 o 
  -4  -1   9       75.57       89.17     15.10 o 
  -3  -1   9      601.51      536.37     30.03 o 
  -2  -1   9      407.69      426.05     40.22 o 
  -1  -1   9       86.22       89.78     25.69 o 
   0  -1   9      606.89      575.84     29.63 o 
   1  -1   9      632.33      626.52     39.52 o 
   2  -1   9      766.28      730.63     58.94 o 
   3  -1   9       19.26       36.42     17.38 o 
   4  -1   9     1621.35     1663.85     66.91 o 
   5  -1   9       73.91       58.07     23.99 o 
   6  -1   9      512.10      540.83     94.50 o 
  -7   0   9      145.35      154.11     24.72 o 
  -6   0   9        3.07      194.88     25.68 o 
  -5   0   9     1418.39     1435.76     55.50 o 
  -4   0   9     1330.31     1328.80     42.90 o 
  -3   0   9        6.83       13.28      8.38 o 
  -2   0   9       16.05       24.58      9.87 o 
  -1   0   9      930.22      953.99     55.00 o 
   0   0   9      210.41      222.61     21.88 o 
   1   0   9        1.27       -5.22     16.01 o 
   2   0   9      359.89      340.76     29.85 o 
   3   0   9      953.19      967.27     67.26 o 
   4   0   9      774.30      805.09     71.24 o 
   5   0   9       98.09      108.55     49.91 o 
  -7   1   9      294.60      290.77     51.37 o 
  -6   1   9     3218.93     3290.97    109.57 o 
  -5   1   9      162.22      184.19     23.72 o 
  -4   1   9      247.03      248.95     24.88 o 
  -3   1   9     4815.16     4681.39    145.87 o 
  -2   1   9      119.11      110.48     14.65 o 
  -1   1   9        1.19        6.78      7.88 o 
   0   1   9      571.47      504.43     40.62 o 
   1   1   9     1309.04     1269.06     60.33 o 
   2   1   9      452.44      432.51     42.13 o 
   3   1   9       71.77       56.95     18.26 o 
   4   1   9      154.75      134.21     38.96 o 
   5   1   9      567.75      572.81     50.88 o 
  -7   2   9     1039.73      984.24     80.45 o 
  -6   2   9     3778.68     3746.31    121.35 o 
  -5   2   9      705.57      706.18     34.89 o 
  -4   2   9     3051.66     3025.51     88.50 o 
  -3   2   9     2467.23     2583.38     74.47 o 
  -2   2   9     1676.83     1786.17    107.34 o 
  -1   2   9     2509.82     2371.36     72.54 o 
   0   2   9        1.69        5.53      9.03 o 
   1   2   9      413.66      397.38     21.56 o 
   2   2   9      677.77      696.26     48.99 o 
   3   2   9       45.55       69.41     13.50 o 
   4   2   9      158.73      148.41     30.05 o 
   5   2   9        4.68        7.75     17.45 o 
  -7   3   9     4713.24     4305.28    222.92 o 
  -6   3   9       16.44       33.44     22.29 o 
  -5   3   9      331.26      421.34     18.80 o 
  -4   3   9     7213.72     7232.09    235.44 o 
  -3   3   9      228.23      215.38     24.23 o 
  -2   3   9     2195.71     2314.96     64.51 o 
  -1   3   9     6356.17     6377.91    194.63 o 
   0   3   9      372.09      382.65     27.62 o 
   1   3   9      868.59      900.20     47.50 o 
   2   3   9     2092.49     2103.36     67.09 o 
   3   3   9      193.68      209.31     13.79 o 
   4   3   9      455.40      305.12     72.69 o 
  -7   4   9     1123.87     1023.98     46.04 o 
  -6   4   9      557.88      587.20    106.86 o 
  -5   4   9     5771.70     5515.67    172.04 o 
  -4   4   9     1349.71     1375.45     41.10 o 
  -3   4   9        4.80       10.11      5.24 o 
  -2   4   9     8134.07     8562.82    270.88 o 
  -1   4   9      384.85      382.03     16.64 o 
   0   4   9       55.59       49.45      7.43 o 
   1   4   9     5014.58     5376.06    148.03 o 
   2   4   9      146.72      133.95     10.27 o 
   3   4   9        6.48       10.46      7.43 o 
   4   4   9     1447.35     1385.99     74.63 o 
  -6   5   9      563.38      494.06     31.54 o 
  -5   5   9     4198.68     4377.39    142.23 o 
  -4   5   9      103.23      117.60     19.38 o 
  -3   5   9     2269.55     2298.35     48.95 o 
  -2   5   9     6361.63     6115.42    322.31 o 
  -1   5   9      298.03      305.50     15.40 o 
   0   5   9     6093.33     6574.57    157.75 o 
   1   5   9     2999.15     3093.24    120.18 o 
   2   5   9       11.78        8.25      7.79 o 
   3   5   9     4100.44     3705.33    100.48 o 
  -5   6   9       18.85       16.96     15.51 o 
  -4   6   9        1.79      -15.51     15.51 o 
  -3   6   9     3459.27     3598.53     91.35 o 
  -2   6   9      205.68      220.65     28.86 o 
  -1   6   9       26.99       22.75      8.65 o 
   0   6   9     7724.63     8082.50    278.66 o 
   1   6   9      335.99      327.75     18.79 o 
   2   6   9      901.05      855.51     32.02 o 
   3   6   9     3086.09     2847.06    146.59 o 
  -5   7   9      368.12      355.22     34.89 o 
  -4   7   9     2060.03     2142.47    103.71 o 
  -3   7   9     1592.20     1580.32     78.02 o 
  -2   7   9      452.79      466.20     35.86 o 
  -1   7   9     4728.84     5062.73    277.68 o 
   0   7   9      330.53      348.20     23.25 o 
   1   7   9       15.16       15.96      7.95 o 
   2   7   9     5268.37     5136.62    200.98 o 
  -5   8   9      218.65      180.28     29.56 o 
  -4   8   9      721.06      723.52     51.37 o 
  -3   8   9     1209.41     1251.27     68.81 o 
  -2   8   9       47.79       62.51     19.87 o 
   0   8   9      813.20      863.58     69.78 o 
   1   8   9     1678.62     1763.01    106.61 o 
  -3   9   9       38.47       46.52     20.35 o 
  -2   9   9      418.48      428.88     37.32 o 
  -1   9   9      415.42     1007.99     87.71 o 
   0   9   9        4.98       34.89     29.08 o 
  -1 -12  10       66.42       49.77     23.95 o 
   0 -12  10     4121.18     3818.48    215.37 o 
   1 -12  10      342.74      384.88     27.92 o 
   2 -12  10       46.70       42.47     14.36 o 
  -2 -11  10      189.49      138.60     41.58 o 
  -1 -11  10      832.57      779.28     99.83 o 
   0 -11  10     2008.87     2117.28     83.72 o 
   1 -11  10      389.29      425.17     38.76 o 
   2 -11  10     1214.05     1185.92     66.80 o 
   3 -11  10     1032.45     1079.56     52.80 o 
  -3 -10  10       46.59       50.73     19.97 o 
  -2 -10  10       46.23       40.16     18.34 o 
  -1 -10  10     3460.75     3682.63    144.40 o 
   0 -10  10       11.75       13.29     15.63 o 
   1 -10  10       10.30       16.91     10.97 o 
   2 -10  10     4020.72     4065.58    124.01 o 
   3 -10  10      204.15      201.02     24.64 o 
   4 -10  10      668.15      637.90     29.31 o 
  -4  -9  10      124.09      213.14     74.63 o 
  -3  -9  10     1234.03     1136.25     61.69 o 
  -2  -9  10      142.58      145.14     23.60 o 
  -1  -9  10       80.55      161.22     51.61 o 
   0  -9  10     1814.22     1764.15     82.21 o 
   1  -9  10      438.27      437.40     32.88 o 
   2  -9  10      180.16      246.26     31.28 o 
   3  -9  10      419.96      392.97     25.50 o 
   4  -9  10     3601.82     3359.21    109.63 o 
   5  -9  10      132.27      166.36     22.87 o 
  -5  -8  10       37.20       42.96     32.68 o 
  -4  -8  10       75.66       70.49     19.04 o 
  -3  -8  10      500.68      500.46     55.25 o 
  -2  -8  10      640.53      644.69     64.11 o 
  -1  -8  10      405.23      405.25     30.62 o 
   0  -8  10      550.89      560.08     42.11 o 
   1  -8  10      863.28      987.23     78.05 o 
   2  -8  10      796.79      748.36     43.86 o 
   3  -8  10     1008.26      937.42     36.82 o 
   4  -8  10     2788.41     2618.01     98.35 o 
   5  -8  10      561.33      642.58     35.57 o 
  -5  -7  10      217.94      223.94     31.77 o 
  -4  -7  10     1337.66     1314.37     71.86 o 
  -3  -7  10      827.37      776.84     40.97 o 
  -2  -7  10      433.18      512.15     39.69 o 
  -1  -7  10     1394.41     1466.75     73.83 o 
   0  -7  10      347.09      561.39     60.91 o 
   1  -7  10      167.70      169.06     25.95 o 
   2  -7  10     1594.77     1640.09    104.11 o 
   3  -7  10     1607.80     1495.29     76.33 o 
   4  -7  10      471.64      434.54     35.22 o 
   5  -7  10      374.78      365.79     25.72 o 
  -5  -6  10        0.97       -3.69     11.73 o 
  -4  -6  10      809.31      809.15     51.81 o 
  -3  -6  10      106.98      399.85    161.38 o 
  -2  -6  10      342.37      355.46     41.53 o 
  -1  -6  10        2.80       -0.84     10.69 o 
   0  -6  10        1.88        5.28     11.98 o 
   1  -6  10     1535.39     1557.11     64.90 o 
   2  -6  10       37.41       39.97     29.81 o 
   3  -6  10        5.88        8.36     24.32 o 
   4  -6  10     1565.81     1387.92    122.11 o 
   5  -6  10      362.57      322.16     20.88 o 
  -6  -5  10        8.35        9.99     24.49 o 
  -5  -5  10      252.95      282.87     26.49 o 
  -4  -5  10      795.76      838.26     43.37 o 
  -3  -5  10       63.80       53.30     18.90 o 
  -2  -5  10      580.23      574.85     55.52 o 
  -1  -5  10      132.93      112.26     34.91 o 
   0  -5  10      882.43      851.28     53.13 o 
   1  -5  10     2193.27     2014.22    132.06 o 
   2  -5  10      578.86      557.38     36.65 o 
   3  -5  10     1997.72     1907.01     99.59 o 
   4  -5  10       63.43       72.89     20.73 o 
   5  -5  10       55.79       53.35      9.41 o 
  -6  -4  10     1479.74     1573.41     99.86 o 
  -5  -4  10      102.46      125.02     23.83 o 
  -4  -4  10       39.70       35.78     14.07 o 
  -3  -4  10      729.25      680.55     41.58 o 
  -2  -4  10       50.79       52.30     15.27 o 
  -1  -4  10      392.00      445.74     36.19 o 
   0  -4  10        0.01        2.41     13.63 o 
   1  -4  10     1012.07     1003.14     56.13 o 
   2  -4  10      169.74      182.52     41.01 o 
   3  -4  10     1248.00     1316.24     62.25 o 
   4  -4  10       18.48       16.72     15.42 o 
   5  -4  10      518.01      531.83     51.22 o 
  -6  -3  10      786.89      772.82     78.26 o 
  -5  -3  10      313.16      283.62     29.58 o 
  -4  -3  10     1320.79     1289.54     50.78 o 
  -3  -3  10      191.19      233.27     24.19 o 
  -2  -3  10      471.99      732.61     69.78 o 
  -1  -3  10      754.28      789.77     47.46 o 
   0  -3  10       85.99       81.97     21.24 o 
   1  -3  10      985.39     1029.33    102.74 o 
   2  -3  10       14.03       28.28     17.20 o 
   3  -3  10      210.17      150.05     28.24 o 
   4  -3  10       86.54      113.43     21.93 o 
   5  -3  10      333.21      373.99     59.61 o 
  -7  -2  10     3667.53     3664.24    207.41 o 
  -6  -2  10       12.99       15.53     19.65 o 
  -5  -2  10      287.81      310.09     55.00 o 
  -4  -2  10     4847.41     4842.57    195.03 o 
  -3  -2  10        5.65      274.88     27.66 o 
  -2  -2  10      356.07      697.90     57.12 o 
  -1  -2  10     1604.39     1580.73     67.26 o 
   0  -2  10      862.86      874.20     41.43 o 
   1  -2  10      701.58      698.64     36.62 o 
   2  -2  10      191.07      140.05     24.00 o 
   3  -2  10       47.28       60.65     17.45 o 
   4  -2  10        0.58        8.25     23.46 o 
   5  -2  10       61.55       49.21     25.16 o 
  -7  -1  10     1078.75     1076.92     47.20 o 
  -6  -1  10       78.68      111.11     27.94 o 
  -5  -1  10     4223.24     4177.19    169.27 o 
  -4  -1  10      853.21      822.95     41.55 o 
  -3  -1  10      188.74      412.75    115.34 o 
  -2  -1  10     8427.67     8250.84    298.87 o 
  -1  -1  10      247.81      243.59     25.19 o 
   0  -1  10        1.75        9.86     18.62 o 
   1  -1  10     4291.15     4191.43    148.17 o 
   2  -1  10       63.77       68.70     16.09 o 
   3  -1  10       27.14        7.66     14.77 o 
   4  -1  10      173.92      178.50     24.11 o 
   5  -1  10      282.71      243.61     37.54 o 
  -7   0  10       38.86       61.06     36.35 o 
  -6   0  10      712.58      719.63     39.12 o 
  -5   0  10     5689.14     5646.52    181.19 o 
  -4   0  10       24.28       20.45     10.69 o 
  -3   0  10     3625.08     3756.89    124.37 o 
  -2   0  10     5113.94     5207.11    161.56 o 
  -1   0  10      657.10      651.03     48.14 o 
   0   0  10     5299.79     5280.96    181.73 o 
   1   0  10     1721.04     1716.43     69.72 o 
   2   0  10      360.27      376.81     44.37 o 
   3   0  10     4130.18     3981.32    173.39 o 
   4   0  10       81.36       95.24     25.32 o 
   5   0  10        7.42       18.42     20.84 o 
  -7   1  10      410.66      460.87     61.55 o 
  -6   1  10     4740.38     4550.82    155.92 o 
  -5   1  10        4.71       15.40      9.02 o 
  -4   1  10        0.11       -2.87      6.37 o 
  -3   1  10     7706.33     7644.55    257.65 o 
  -2   1  10       25.21       38.37     10.41 o 
  -1   1  10      776.34     1151.85     78.75 o 
   0   1  10     9822.98     9880.12    357.99 o 
   1   1  10      300.66      418.09     39.01 o 
   2   1  10     1867.36     1944.12     96.44 o 
   3   1  10     2558.18     2480.52     85.35 o 
   4   1  10      254.29      232.41     11.72 o 
  -7   2  10       45.41       20.35     14.54 o 
  -6   2  10      768.47      788.09     35.39 o 
  -5   2  10      626.98      581.81     26.97 o 
  -4   2  10     4187.40     4067.55    122.93 o 
  -3   2  10     1235.59     1229.50     35.67 o 
  -2   2  10      244.90      812.89    135.45 o 
  -1   2  10    13006.69    13065.18    510.75 o 
   0   2  10     1373.48     1483.33     52.66 o 
   1   2  10      217.91      526.17     31.54 o 
   2   2  10     8954.79     9371.59    349.20 o 
   3   2  10       29.64       31.42      8.76 o 
   4   2  10      189.00      187.54     53.31 o 
  -7   3  10      289.46      234.07     39.74 o 
  -6   3  10      416.43      447.30     46.04 o 
  -5   3  10       24.23       15.92     10.66 o 
  -4   3  10     1959.82     2014.19     51.12 o 
  -3   3  10      876.10      830.41     33.30 o 
  -2   3  10      407.68      410.61     31.02 o 
  -1   3  10     2326.41     2363.56     80.63 o 
   0   3  10      674.16      759.96     42.34 o 
   1   3  10     3300.77     3420.52    128.78 o 
   2   3  10     1379.17     1406.60     62.31 o 
   3   3  10      543.93      552.31     38.53 o 
   4   3  10     3911.40     3909.84    188.51 o 
  -6   4  10      396.25      371.70     37.80 o 
  -5   4  10      872.81      858.19     32.24 o 
  -4   4  10        3.63        3.96      4.47 o 
  -3   4  10      138.22      134.11      8.42 o 
  -2   4  10     2163.01     2295.19     66.65 o 
  -1   4  10      166.01      173.25     17.47 o 
   0   4  10      111.69      123.06     13.21 o 
   1   4  10     4827.34     5012.77    141.73 o 
   2   4  10        3.69       17.61      6.97 o 
   3   4  10      355.55      354.20     19.91 o 
  -5   5  10       55.02       64.94     20.35 o 
  -4   5  10     1374.03     1443.33     54.29 o 
  -3   5  10       31.50       28.98      5.99 o 
  -2   5  10      120.99      106.45     13.90 o 
  -1   5  10     1125.06     1118.10     29.48 o 
   0   5  10      845.28      893.11     25.90 o 
   1   5  10       85.60      102.15     12.82 o 
   2   5  10     1103.32     1130.66     33.41 o 
   3   5  10     2160.03     1984.70     90.38 o 
  -5   6  10      266.06      252.48     31.50 o 
  -4   6  10      246.74      252.97     31.02 o 
  -3   6  10       73.11       84.81     21.32 o 
  -2   6  10      701.76      682.46     40.71 o 
  -1   6  10       90.34       86.87     14.54 o 
   0   6  10      349.07      378.81     20.95 o 
   1   6  10      286.95      301.31     19.00 o 
   2   6  10      481.16      494.64     25.61 o 
  -4   7  10      210.43      180.76     28.11 o 
  -3   7  10      472.17      469.59     39.25 o 
  -2   7  10      316.55      307.73     31.50 o 
   0   7  10      662.46      690.57     39.74 o 
   1   7  10      676.86      708.99     37.32 o 
  -3   8  10       36.38       76.08     22.78 o 
  -2   8  10       14.20       14.05     15.51 o 
  -1   8  10      795.48     1150.95     93.05 o 
   0   8  10      316.54      299.49     28.11 o 
  -1 -11  11        8.59       12.48     15.59 o 
   0 -11  11      182.26      217.70     35.38 o 
   1 -11  11     1465.11     1574.22     73.33 o 
   2 -11  11      123.35      166.86     26.18 o 
  -3 -10  11       87.92       65.77     34.53 o 
  -2 -10  11       95.69       87.60     35.49 o 
  -1 -10  11        9.44       -4.19     14.03 o 
   0 -10  11      658.42      628.66     50.19 o 
   1 -10  11     1623.94     1734.55     60.22 o 
   2 -10  11        3.95       -2.23     14.60 o 
   3 -10  11     1347.34     1289.96     59.63 o 
  -3  -9  11       73.51       67.85     24.92 o 
  -2  -9  11      166.20      182.53     32.47 o 
  -1  -9  11      137.28      156.56     40.98 o 
   0  -9  11      396.68      368.91     34.65 o 
   1  -9  11      206.49      239.91     74.87 o 
   2  -9  11       18.39       12.52     11.26 o 
   3  -9  11      333.34      290.29     38.95 o 
   4  -9  11      445.14      424.73     42.81 o 
  -4  -8  11      139.82      118.48     34.17 o 
  -3  -8  11       50.52       33.81     16.14 o 
  -2  -8  11      417.09      421.76     42.58 o 
  -1  -8  11       55.09      140.41    119.70 o 
   0  -8  11      525.67      555.19     37.72 o 
   1  -8  11      170.48      557.49     69.78 o 
   2  -8  11      563.93      586.49     49.49 o 
   3  -8  11       76.71       73.69     13.39 o 
   4  -8  11        0.02        1.82      6.14 o 
  -5  -7  11      297.21      285.05     37.07 o 
  -4  -7  11     1232.31     1092.92     74.15 o 
  -3  -7  11       57.99       52.01     22.32 o 
  -2  -7  11       46.04       65.64     18.74 o 
  -1  -7  11      651.35      876.71     55.88 o 
   0  -7  11      553.14      593.59     48.14 o 
   1  -7  11      231.87      246.98     42.89 o 
   2  -7  11      406.59      397.84     59.45 o 
   3  -7  11        9.90       22.05     28.78 o 
   4  -7  11      638.21      575.15     52.87 o 
  -5  -6  11     2037.63     1908.36     99.88 o 
  -4  -6  11      167.37      168.23     22.98 o 
  -3  -6  11      130.76      134.26     27.50 o 
  -2  -6  11     1861.53     1960.81    115.43 o 
  -1  -6  11        9.76        9.39     13.25 o 
   0  -6  11        4.11       21.90     18.35 o 
   1  -6  11      896.82      902.61     60.17 o 
   2  -6  11      370.54      350.57     50.16 o 
   3  -6  11        3.78       -5.71     17.70 o 
   4  -6  11       87.40       39.03     31.12 o 
   5  -6  11      175.90      166.23     28.67 o 
  -5  -5  11     2669.27     2623.17    129.39 o 
  -4  -5  11      429.71      395.79     29.26 o 
  -3  -5  11     2441.34     2359.30     88.71 o 
  -2  -5  11     2071.36     2145.91     93.67 o 
  -1  -5  11      174.86      153.21     28.47 o 
   0  -5  11     3648.21     3651.52    147.56 o 
   1  -5  11      478.13      452.80     42.25 o 
   2  -5  11       61.61       33.00     31.86 o 
   3  -5  11      322.49      354.59     33.56 o 
   4  -5  11       31.85       61.06     26.55 o 
   5  -5  11       37.51       40.42     36.66 o 
  -6  -4  11     3246.06     3218.19    156.77 o 
  -5  -4  11        0.26        0.08     13.63 o 
  -4  -4  11       76.89       89.20     22.58 o 
  -3  -4  11     6236.20     5919.54    205.55 o 
  -2  -4  11       17.04       12.67     12.34 o 
  -1  -4  11     1736.28     1645.52     77.93 o 
   0  -4  11     4650.71     4639.53    190.94 o 
   1  -4  11      361.21      519.44     78.99 o 
   2  -4  11     1394.90     1487.40     64.38 o 
   3  -4  11     1334.37     1400.22    102.80 o 
   4  -4  11       48.51      207.81    106.86 o 
   5  -4  11      336.22      385.68     47.98 o 
  -6  -3  11     1142.44     1195.73     64.15 o 
  -5  -3  11      369.92      386.38     34.23 o 
  -4  -3  11     4021.61     3889.89    199.90 o 
  -3  -3  11      968.97     1014.05     71.86 o 
  -2  -3  11        0.06       -0.87     12.46 o 
  -1  -3  11     7379.02     7206.97    271.61 o 
   0  -3  11     1270.98     1172.75     61.94 o 
   1  -3  11       20.99      310.57     52.82 o 
   2  -3  11     6508.82     6380.32    279.59 o 
   3  -3  11        4.76        5.79     23.47 o 
   4  -3  11      666.89      649.24     52.68 o 
   5  -3  11     1800.89     1801.87     99.80 o 
  -6  -2  11      361.69      360.68     30.86 o 
  -5  -2  11      290.29      305.49     39.12 o 
  -4  -2  11     2778.20     2758.88    126.95 o 
  -3  -2  11      107.23      121.17     21.87 o 
  -2  -2  11     2908.99     2831.04    130.76 o 
  -1  -2  11     5342.39     5399.14    199.80 o 
   0  -2  11      459.06      466.02     38.23 o 
   1  -2  11     2448.19     2507.62    124.50 o 
   2  -2  11     2061.48     1945.20     87.23 o 
   3  -2  11      354.58      384.56     31.52 o 
   4  -2  11     3615.70     3646.95    156.64 o 
   5  -2  11      305.28      351.83     83.84 o 
  -6  -1  11      543.99      534.83     29.56 o 
  -5  -1  11     1494.00     1540.96    112.19 o 
  -4  -1  11      104.37      158.83     21.85 o 
  -3  -1  11      178.65      241.91     33.63 o 
  -2  -1  11     4712.85     4553.23    163.19 o 
  -1  -1  11        0.25      -11.15     11.15 o 
   0  -1  11      439.97      407.38     27.23 o 
   1  -1  11     7584.76     7607.31    262.05 o 
   2  -1  11      195.49      237.88     43.13 o 
   3  -1  11     1540.38     1581.89    102.44 o 
   4  -1  11     4936.26     4891.90    204.00 o 
  -6   0  11      198.51      200.12     22.82 o 
  -5   0  11       37.94       29.99     13.60 o 
  -4   0  11     1670.18     1592.35     72.94 o 
  -3   0  11      274.21      273.83     23.85 o 
  -2   0  11      287.84      278.08     19.84 o 
  -1   0  11     2252.02     2176.94     81.62 o 
   0   0  11     3249.96     3200.10    116.33 o 
   1   0  11      592.55      654.84     33.06 o 
   2   0  11      235.36      519.85    128.18 o 
   3   0  11     6030.61     6031.00    264.37 o 
   4   0  11        6.00        5.06     16.36 o 
  -6   1  11       92.57       77.33     20.12 o 
  -5   1  11      154.07      184.08     16.04 o 
  -4   1  11        7.15        3.34     11.21 o 
  -3   1  11     1203.30     1264.06     47.62 o 
  -2   1  11     1425.60     1294.91     42.47 o 
  -1   1  11      178.99      167.91     19.38 o 
   0   1  11     1580.66     1643.21     62.78 o 
   1   1  11      840.06     1098.66     94.98 o 
   2   1  11      984.67     1055.21     45.22 o 
   3   1  11     1767.72     1886.83     85.05 o 
   4   1  11      577.47      620.25    180.76 o 
  -6   2  11      349.73      357.56     26.90 o 
  -5   2  11     1065.17     1042.90     47.25 o 
  -4   2  11      104.78       96.15      9.86 o 
  -3   2  11      214.35      244.13     17.48 o 
  -2   2  11     1223.68     1247.39     43.91 o 
  -1   2  11       56.29       66.12     18.67 o 
   0   2  11     1207.57     1203.94     59.67 o 
   1   2  11      343.82      585.78     56.21 o 
   2   2  11     1205.77     1250.96     47.63 o 
   3   2  11     1274.50     1281.13     64.69 o 
  -6   3  11        0.75        0.16      5.00 o 
  -5   3  11       55.43       61.40     14.78 o 
  -4   3  11        2.98        0.12      8.24 o 
  -3   3  11      382.25      379.49     23.02 o 
  -2   3  11      179.68      225.53     20.71 o 
  -1   3  11      414.59      394.84     28.76 o 
   0   3  11      942.45      933.91     48.03 o 
   1   3  11      270.30      318.31     32.47 o 
   2   3  11       33.73       40.20      9.76 o 
   3   3  11      591.85      562.03     26.08 o 
  -6   4  11        1.09       16.96      8.72 o 
  -5   4  11      547.55      517.87     24.10 o 
  -4   4  11       69.74       88.44     11.38 o 
  -3   4  11      180.37      171.01     21.81 o 
  -2   4  11     2259.05     2271.22     68.19 o 
  -1   4  11     1767.30     1775.45     55.49 o 
   0   4  11      947.75      927.97     32.43 o 
   1   4  11       10.20       10.03     10.60 o 
   2   4  11      925.10      878.90     28.93 o 
  -5   5  11       23.02       30.53     19.38 o 
  -4   5  11       75.81      113.40     25.68 o 
  -3   5  11      361.24      338.52     16.62 o 
  -2   5  11      367.19      324.25     41.68 o 
  -1   5  11        5.78        4.27      7.86 o 
   0   5  11      103.91      110.36     11.96 o 
   1   5  11        0.63       -5.47      7.75 o 
   2   5  11       20.99       30.71      9.45 o 
  -5   6  11      505.29      502.06     46.04 o 
  -4   6  11       10.80       14.05     17.45 o 
  -3   6  11      660.13      736.12     50.40 o 
  -2   6  11       98.35      159.44     26.17 o 
  -1   6  11       30.59        2.42     21.32 o 
   0   6  11      230.11      249.44     14.90 o 
   1   6  11        7.59        1.14      7.17 o 
  -4   7  11       59.53       52.82     39.25 o 
  -3   7  11      336.09      405.13     39.25 o 
  -2   7  11     1355.84     1426.21     79.48 o 
  -1   7  11      613.75      512.72     63.97 o 
  -2 -10  12      422.65      479.01     37.45 o 
  -1 -10  12        4.27        6.86     13.15 o 
   0 -10  12      879.43      878.20     83.40 o 
   1 -10  12       87.63       88.71     17.58 o 
   2 -10  12       35.32       28.74     17.41 o 
  -3  -9  12     2208.57     2181.87    114.69 o 
  -2  -9  12        0.68       31.94     16.88 o 
  -1  -9  12      390.68      405.83     35.24 o 
   0  -9  12     1278.09     1319.78     74.78 o 
   1  -9  12      178.96      239.30     36.55 o 
   2  -9  12      245.32      182.51     75.89 o 
   3  -9  12       13.31       33.56     16.30 o 
  -3  -8  12      694.95      786.58     57.10 o 
  -2  -8  12       47.37       54.00     24.56 o 
  -1  -8  12     3652.98     3646.59    138.22 o 
   0  -8  12       81.69      135.34     60.58 o 
   1  -8  12        6.26        1.11     18.42 o 
   2  -8  12     2075.51     2002.73    123.09 o 
   3  -8  12        8.40        5.38     10.07 o 
  -4  -7  12     2931.33     2807.44    131.58 o 
  -3  -7  12      143.09      135.91     40.35 o 
  -2  -7  12     1565.34     1510.66     69.00 o 
  -1  -7  12     2131.91     2283.08     95.95 o 
   0  -7  12      165.78      157.70     30.36 o 
   1  -7  12     2863.30     2971.42    187.06 o 
   2  -7  12     1203.72     1159.35     63.03 o 
   3  -7  12        0.07        6.20     18.19 o 
   4  -7  12     2170.15     2082.56     63.58 o 
  -4  -6  12       39.74       39.70     20.97 o 
  -3  -6  12        8.68       21.59     14.89 o 
  -2  -6  12     5651.15     5759.92    235.82 o 
  -1  -6  12        6.04       -4.07     15.65 o 
   0  -6  12      126.28      164.21     25.01 o 
   1  -6  12     5218.01     5162.83    304.58 o 
   2  -6  12       94.80       91.80     40.24 o 
   3  -6  12     2256.55     2149.45    129.88 o 
   4  -6  12     2261.44     2342.81    160.81 o 
  -5  -5  12      587.23      592.69     59.61 o 
  -4  -5  12      452.69      459.37     41.51 o 
  -3  -5  12     1438.05     1435.70     62.51 o 
  -2  -5  12      396.07      510.85     36.15 o 
  -1  -5  12      653.27      645.71     65.97 o 
   0  -5  12     4443.25     4420.20    214.00 o 
   1  -5  12      307.06      327.05     50.40 o 
   2  -5  12        4.14       11.77     18.57 o 
   3  -5  12     5618.95     5390.67    232.52 o 
   4  -5  12       27.37       19.79     18.84 o 
  -5  -4  12      324.77      306.72     41.19 o 
  -4  -4  12       31.28       26.95     17.66 o 
  -3  -4  12     1985.05     2050.62     92.89 o 
  -2  -4  12      803.98      847.07     50.83 o 
  -1  -4  12      827.80      810.32     43.27 o 
   0  -4  12     2511.68     2537.05    110.89 o 
   1  -4  12      181.09      138.33     56.94 o 
   2  -4  12     2322.62     2127.42    129.15 o 
   3  -4  12     1418.31     1489.36     86.66 o 
   4  -4  12      161.70      156.58     51.23 o 
  -5  -3  12      257.97      228.23     35.38 o 
  -4  -3  12      269.95      255.87     42.89 o 
  -3  -3  12      165.81      186.81     37.66 o 
  -2  -3  12     1830.96     1765.98     79.19 o 
  -1  -3  12      718.84      667.67     61.79 o 
   0  -3  12      436.43      473.67     40.13 o 
   1  -3  12       29.86       50.46     20.69 o 
   2  -3  12     2647.76     2539.04     98.50 o 
   3  -3  12      418.11      450.34     45.38 o 
   4  -3  12      110.01      102.76     24.67 o 
  -6  -2  12       83.20       60.51     27.13 o 
  -5  -2  12       31.84       44.94     16.27 o 
  -4  -2  12       36.28       54.83     15.99 o 
  -3  -2  12      889.64      889.95     49.10 o 
  -2  -2  12      357.06      347.80     43.81 o 
  -1  -2  12      152.08      145.14     24.25 o 
   0  -2  12     1040.13      982.77     52.80 o 
   1  -2  12      937.99      894.88     53.59 o 
   2  -2  12      257.24      302.74     39.15 o 
   3  -2  12      598.32      585.77     50.40 o 
   4  -2  12     2596.41     2524.59    152.60 o 
  -6  -1  12      382.96      443.35     26.88 o 
  -5  -1  12      201.66      231.27     42.40 o 
  -4  -1  12      568.36      546.71     36.30 o 
  -3  -1  12      820.62      795.90     87.71 o 
  -2  -1  12      603.55      583.84     30.31 o 
  -1  -1  12     1442.26     1432.21     53.63 o 
   0  -1  12      479.61      468.59     48.44 o 
   1  -1  12      567.17      578.06     53.68 o 
   2  -1  12     1667.24     1703.08     79.67 o 
   3  -1  12       64.84       50.58     22.32 o 
   4  -1  12        2.57       21.81     40.71 o 
  -6   0  12      362.33      349.86     37.07 o 
  -5   0  12      201.16      210.24     47.25 o 
  -4   0  12        1.26       -2.99     25.68 o 
  -3   0  12      283.31      292.24     53.06 o 
  -2   0  12      170.38      169.37     28.83 o 
  -1   0  12      546.38      551.80     33.76 o 
   0   0  12      134.33      168.38     22.90 o 
   1   0  12      130.82      124.61     30.98 o 
   2   0  12      409.13      431.02     29.97 o 
   3   0  12      153.36      108.29     69.78 o 
  -6   1  12      567.25      538.19     40.14 o 
  -5   1  12       13.98       27.91     12.21 o 
  -4   1  12       16.89       14.15     14.31 o 
  -3   1  12      889.17      877.76     41.43 o 
  -2   1  12        8.71       22.51      9.23 o 
  -1   1  12     1292.10     1257.02     50.74 o 
   0   1  12      170.46      163.22     21.49 o 
   1   1  12      882.21      896.24     60.64 o 
   2   1  12       73.07       75.91     24.72 o 
   3   1  12     1316.91     1379.04     69.76 o 
  -5   2  12     1359.34     1287.45     44.86 o 
  -4   2  12       77.97       82.38     10.72 o 
  -3   2  12      292.07      369.33     37.32 o 
  -2   2  12      445.75      459.85     76.33 o 
  -1   2  12      423.22      399.99     20.53 o 
   0   2  12        5.75        5.53     10.34 o 
   1   2  12      122.18      165.18     32.47 o 
   2   2  12      192.59      199.01     20.73 o 
  -5   3  12        7.21        2.44      9.14 o 
  -4   3  12       12.05       30.82     28.59 o 
  -3   3  12     1380.18     1426.46     44.82 o 
  -2   3  12      711.15      682.75     34.53 o 
  -1   3  12      257.60      254.96     26.90 o 
   0   3  12      126.75      161.66     20.84 o 
   1   3  12      250.78      278.51     37.80 o 
   2   3  12      211.23      241.68     33.84 o 
  -4   4  12     1704.29     1586.21     91.83 o 
  -3   4  12     1000.97      971.75     66.88 o 
  -2   4  12      308.14      297.70     30.53 o 
  -1   4  12     2633.98     2496.88    182.46 o 
   0   4  12       47.38       48.20     17.41 o 
   1   4  12        7.36       13.20      7.34 o 
  -4   5  12     3324.34     3662.21    189.97 o 
  -3   5  12       74.10       67.36     23.26 o 
  -2   5  12      395.28      401.74     39.25 o 
  -1   5  12     3080.87     3393.05    152.41 o 
   0   5  12       74.95       73.30     13.74 o 
  -3   6  12       16.55       39.25     21.32 o 
  -2   6  12     4535.88     4910.56    242.31 o 
  -1   6  12       61.38       43.13     33.44 o 
  -1  -9  13      453.61      496.01     49.67 o 
   0  -9  13     1545.25     1637.66     79.32 o 
   1  -9  13      182.84      176.40     51.04 o 
  -2  -8  13      492.86      507.77     47.50 o 
  -1  -8  13     1588.48     1614.41     74.02 o 
   0  -8  13       13.34       -8.14     18.63 o 
   1  -8  13        0.59        6.09     19.06 o 
   2  -8  13     2204.13     2150.38    100.74 o 
  -3  -7  13      827.14      818.83     81.39 o 
  -2  -7  13       29.30       25.98     19.67 o 
  -1  -7  13      189.19      209.08     35.22 o 
   0  -7  13      899.55      827.25     59.72 o 
   1  -7  13     1696.19     1601.78    149.26 o 
   2  -7  13      175.87      188.64     38.44 o 
   3  -7  13      202.88      193.33     32.04 o 
  -4  -6  13      229.71      295.62     44.28 o 
  -3  -6  13     1207.48     1242.86     71.26 o 
  -2  -6  13       13.20       14.93     18.91 o 
  -1  -6  13     1082.13     1116.90     56.99 o 
   0  -6  13        8.79       -1.00     22.08 o 
   1  -6  13     1071.03     1154.58     88.93 o 
   2  -6  13     1176.67     1221.90     92.32 o 
   3  -6  13      293.19      303.14     43.99 o 
  -4  -5  13      104.12       80.16     34.80 o 
  -3  -5  13       18.02       30.79     18.80 o 
  -2  -5  13       82.63       66.52     18.70 o 
  -1  -5  13     1288.85     1215.57     89.12 o 
   0  -5  13      282.83      356.59     31.85 o 
   1  -5  13      139.66      113.15     40.61 o 
   2  -5  13      403.75      353.18     52.34 o 
   3  -5  13      360.84      306.49     61.55 o 
  -4  -4  13        1.11        5.73     18.17 o 
  -3  -4  13      266.90      272.82     67.60 o 
  -2  -4  13      466.73      428.98     37.78 o 
  -1  -4  13      791.43      768.79     42.66 o 
   0  -4  13      136.41      124.62     38.54 o 
   1  -4  13     2251.87     2155.87     88.52 o 
   2  -4  13       50.28       36.14     22.26 o 
   3  -4  13      584.42      539.86     55.73 o 
  -5  -3  13      160.11      178.18     22.55 o 
  -4  -3  13       73.10       61.63     16.75 o 
  -3  -3  13       41.75       28.69     24.42 o 
  -2  -3  13      311.91      381.47     47.11 o 
  -1  -3  13      468.02      421.60     31.00 o 
   0  -3  13      151.01      144.38     31.98 o 
   1  -3  13        8.56       10.35     16.64 o 
   2  -3  13        2.41       12.95     17.81 o 
   3  -3  13      759.55      749.93     65.46 o 
  -5  -2  13        0.40        1.33     11.87 o 
  -4  -2  13      238.10      253.97     36.10 o 
  -3  -2  13      196.66      223.97     37.79 o 
  -2  -2  13     1230.73     1171.33     58.70 o 
  -1  -2  13      105.83      116.66     22.88 o 
   0  -2  13      322.74      369.32     34.89 o 
   1  -2  13       85.23       82.84     22.16 o 
   2  -2  13      353.56      375.18     31.87 o 
   3  -2  13      407.87      432.77     44.68 o 
  -5  -1  13       24.66       32.28     12.92 o 
  -4  -1  13     1202.18     1215.25     49.32 o 
  -3  -1  13      407.55      438.97     56.94 o 
  -2  -1  13      475.98      468.23     35.00 o 
  -1  -1  13      915.62      920.56     65.10 o 
   0  -1  13       41.25       51.91     15.07 o 
   1  -1  13       19.54       21.57     15.42 o 
   2  -1  13       34.23       21.74     35.86 o 
   3  -1  13       60.03       72.83     19.87 o 
  -5   0  13       80.09       63.77     18.66 o 
  -4   0  13     1485.32     1588.57     80.59 o 
  -3   0  13      271.92      263.59     24.83 o 
  -2   0  13      471.90      449.21     43.45 o 
  -1   0  13     1500.35     1519.13     80.49 o 
   0   0  13      207.63      205.33     24.28 o 
   1   0  13      282.51      306.94     25.18 o 
   2   0  13        5.41       13.39     16.21 o 
  -5   1  13     3717.72     3615.76    125.87 o 
  -4   1  13      890.17      890.13     52.08 o 
  -3   1  13        6.34        4.50     10.12 o 
  -2   1  13     5790.49     5724.15    219.65 o 
  -1   1  13       54.83       68.58     23.13 o 
   0   1  13      347.69      390.43     77.05 o 
   1   1  13     1469.90     1537.53     68.67 o 
   2   1  13       74.26       72.96     19.99 o 
  -4   2  13      391.08      346.36     19.87 o 
  -3   2  13     2179.20     2087.49     71.25 o 
  -2   2  13     1913.57     1964.27     79.42 o 
  -1   2  13      277.25      324.04     60.58 o 
   0   2  13     3620.27     3699.09    131.52 o 
   1   2  13      318.10      302.59     28.03 o 
  -4   3  13       91.97      115.77     15.77 o 
  -3   3  13     4090.96     4113.38    138.90 o 
  -2   3  13        5.90       39.09     39.98 o 
  -1   3  13     1332.70     1302.24     74.63 o 
   0   3  13     3690.90     3633.40    178.34 o 
   1   3  13       22.67       39.45     21.98 o 
  -2   4  13       22.10       15.41      8.57 o 
  -1   4  13     2915.91     2872.16    372.91 o 
   0   4  13       93.43       94.50     30.53 o 
  -2  -7  14      706.19      737.64     47.88 o 
  -1  -7  14       58.35       62.55     37.18 o 
   0  -7  14      321.84      301.71     39.01 o 
   1  -7  14        0.28        2.64     25.18 o 
  -2  -6  14        9.84       12.94     27.32 o 
  -1  -6  14      106.21       86.96     26.69 o 
   0  -6  14        0.40       -7.44     18.93 o 
   1  -6  14        4.03        9.09     27.93 o 
  -3  -5  14      369.96      353.81     38.92 o 
  -2  -5  14      218.91      199.32     32.19 o 
  -1  -5  14       10.44       25.65     20.99 o 
   0  -5  14      136.11      112.63     29.98 o 
   1  -5  14       56.42       61.06     20.90 o 
   2  -5  14      157.49      159.87     34.77 o 
  -3  -4  14       80.55       85.63     25.97 o 
  -2  -4  14     2608.76     2484.86     99.33 o 
  -1  -4  14        0.18      -29.30     29.30 o 
   0  -4  14       97.91       80.92     20.22 o 
   1  -4  14      537.31      534.80     66.81 o 
   2  -4  14      152.94      135.54     32.04 o 
  -4  -3  14       91.39      180.25     47.98 o 
  -3  -3  14     1689.10     1685.04     84.20 o 
  -2  -3  14      777.37      772.10     50.93 o 
  -1  -3  14      139.61      190.78     40.47 o 
   0  -3  14      904.54      928.05    122.12 o 
   1  -3  14       14.36        4.91     13.51 o 
   2  -3  14       76.90       38.18     21.02 o 
  -4  -2  14      371.85      362.26     34.06 o 
  -3  -2  14     4014.28     3919.42    181.90 o 
  -2  -2  14       11.77        4.88     23.75 o 
  -1  -2  14     1236.36     1229.31     75.11 o 
   0  -2  14     2896.08     2923.20    138.36 o 
   1  -2  14        3.35        7.92     17.02 o 
   2  -2  14      954.23     1043.85     77.54 o 
  -4  -1  14     2151.94     2107.48     79.96 o 
  -3  -1  14      553.41      556.94     39.80 o 
  -2  -1  14       11.92       35.89     23.32 o 
  -1  -1  14     3787.11     3753.53    147.08 o 
   0  -1  14       69.53       95.31     24.29 o 
   1  -1  14       55.60       48.69     21.13 o 
  -4   0  14     2218.08     2120.10    102.79 o 
  -3   0  14      308.90      291.38     28.15 o 
  -2   0  14     1111.18     1176.20     69.80 o 
  -1   0  14     1955.44     1940.51     83.19 o 
   0   0  14       82.75       67.07     20.91 o 
   1   0  14     2826.38     2845.56    121.12 o 
  -3   1  14       41.13       59.83     20.69 o 
  -2   1  14     1769.63     1700.45     81.36 o 
  -1   1  14      298.51      277.56     34.65 o 
   0   1  14      116.43      135.25     35.76 o 
  -3   2  14      520.58      499.78     26.06 o 
  -2   2  14      118.34      121.72     16.39 o 
  -1   2  14      301.03      276.60     22.05 o 
  -1  -3  15       24.62       14.22     25.35 o 
  -1  -2  15      129.10      127.86     25.50 o 
                                                 
